# Supplementary material for: Identification of O-glycosylation related genes and subtypes in ulcerative colitis based on machine learning
Source: PLoS One. 2024 Dec 31;19(12):e0311495. doi: 10.1371/journal.pone.0311495 (PMC11687659; doi:10.1371/journal.pone.0311495)
Supplement: S1 File — The genes from both the UC patients and healthy individuals in the GSE75214 dataset were merged with those from GSE92415 to form a comprehensive data set. The batch effect was then eliminated to minimize discrepancies between the different datasets. There were a total of 16467 genes after combination. (CSV) [file pone.0311495.s003.csv]

	logFC	AveExpr	t	P.Value	adj.P.Val	B
SLC38A4	-1.97670926574729	4.4721361606794	-19.4592885645294	1.68968884486455e-49	2.78241062083846e-45	101.836763929353
SLC23A1	-1.79669682540293	6.29840332741967	-19.0953964955103	2.26332484561999e-48	1.86350851164122e-44	99.277906587399
NAT8B	-1.31037426065895	6.20407694092387	-18.9421963966062	6.77443103574672e-48	3.71848519552137e-44	98.1965939707166
SLC6A14	4.93365122926654	9.65476331245285	18.6970695235525	3.93279119699136e-47	1.61903181602142e-43	96.4616405084063
PDE6A	-1.91021105130909	5.5377682019025	-17.6862986997004	5.87012312082578e-44	1.93326634861276e-40	89.2492866730061
TAT	-0.805494699528925	5.15084401467978	-17.3881811718138	5.14743197340026e-43	1.4127127050997e-39	87.105705386962
APOBEC3B	-2.31921782480215	7.73204498251277	-17.0052030500885	8.45200513330142e-42	1.98827383614392e-38	84.3422950656777
TIMP1	2.29964775668282	11.2495168831166	16.7265819184317	6.51245137585379e-41	1.3405067100773e-37	82.3256458551255
DPP10	-1.78510543184455	4.59595256927713	-16.5171844639534	3.03046557595519e-40	5.54474184880602e-37	80.8068926214689
PRKG2	-1.76035623495377	4.54093170858157	-16.3809565809494	8.25071121594381e-40	1.35864461592947e-36	79.8174982198546
SLC19A3	-1.23241192298614	5.65715256211268	-16.1724655167799	3.82817858533446e-39	5.73078334224568e-36	78.3013858939265
AQP7	-1.66225119755885	6.58729104636061	-15.8067219442451	5.67820107338295e-38	7.79191142294976e-35	75.6368665120058
SFXN1	-0.675114588379914	7.7849963788725	-15.7951436850578	6.18479097677111e-38	7.8310381121075e-35	75.5524256856672
WDR78	-1.58424472970587	5.70725762195531	-15.7851589548343	6.65783285173407e-38	7.8310381121075e-35	75.4796024446649
SLC23A3	-1.16123785951438	6.12233763022699	-15.4809751253764	6.29700319928381e-37	6.91285011217377e-34	73.2593728933419
LIPC	-1.35873982232862	4.76821907887689	-15.3704550434732	1.42549017298872e-36	1.46709666741282e-33	72.4519778087367
RAB6B	-0.739420424730242	5.93247139211963	-15.2108433500692	4.64116231741105e-36	4.49564822828281e-33	71.2853992674128
VLDLR	-1.64517021074731	5.36440418475227	-15.1308993077593	8.38466614316553e-36	7.67057207663927e-33	70.700890057953
ACOX1	-1.16359306115864	8.23037948801868	-15.0252572932941	1.83224286275313e-35	1.58797595899768e-32	69.9283108376308
MOCS1	-1.01011409685677	6.08723099813982	-14.949725289872	3.20448781122782e-35	2.63841503937442e-32	69.3758249970702
SLC16A1	-1.67700814249016	7.87894497992171	-14.9394931042732	3.45660126437718e-35	2.71046919145233e-32	69.3009747931861
LPCAT1	1.54486476657464	9.68163618290859	14.8954152479163	4.79005012190065e-35	3.58535251624263e-32	68.978523167897
CNTN4	-1.08708039852009	5.18675528816288	-14.7911888635868	1.03612376205577e-34	7.41819564772713e-32	68.2159747641313
TRHDE	-1.71935904810987	4.718488768717	-14.7805157257565	1.12131085361505e-34	7.69359409436623e-32	68.1378819268961
MEP1B	-2.93433453421853	5.90789307484971	-14.7424740624413	1.48604891612642e-34	9.78830700074148e-32	67.859533647233
RUNDC3B	-1.55863790939161	5.89738353107958	-14.721507917202	1.73557053529107e-34	1.09921692325531e-31	67.7061220053374
B4GALNT2	-2.13982550573552	6.14016396928917	-14.6835823475078	2.29815969471749e-34	1.37376207620078e-31	67.428610765631
LCN2	2.92651445278092	11.5651546544226	14.6813819157317	2.3359044230049e-34	1.37376207620078e-31	67.4125094451933
NPY1R	-2.00760377888568	5.44764295741197	-14.6670252325716	2.59785580990818e-34	1.47513419385373e-31	67.3074561916925
ME3	-0.809011763723301	7.03339761551711	-14.6305576655482	3.40304130869419e-34	1.86792937434224e-31	67.040606440405
AMACR	-1.18147174698989	6.92120372391559	-14.6068933577607	4.05465659280003e-34	2.15380742302058e-31	66.8674423852641
PARP8	1.2772471460025	7.76973520533112	14.5841269330681	4.79903608488494e-34	2.46955397530626e-31	66.7008479535504
S100P	1.68011881951263	10.9588402449113	14.4814418056363	1.02638086460534e-33	5.12164051438065e-31	65.9494477847075
SHISA5	0.588050928754781	10.9686834560922	14.3906413672582	2.01018181257933e-33	9.73578350227762e-31	65.2850410970818
GCNT2	-1.08196690347016	5.88513655238245	-14.3615636760626	2.4929643339242e-33	1.17290410533514e-30	65.0722832999475
HSD3B2	-2.31727759410255	5.07674933274547	-14.2358965324601	6.31942292096222e-33	2.89060936776347e-30	64.152877871508
BACE2	1.21006963348247	10.2191865909969	14.1031303983942	1.68795308435853e-32	7.5123036324681e-30	63.1817466726496
SLC25A34	-1.5104347504896	7.12314466321412	-14.0986086317692	1.74538074275316e-32	7.5634696555043e-30	63.1486766223713
RNF135	-0.769387303071994	8.30150236075175	-14.0745115591052	2.08602074866897e-32	8.80782145341845e-30	62.9724482133164
SEC24D	1.08325413531123	7.72491947607639	14.0550204004043	2.40959403768348e-32	9.91969625463346e-30	62.8299119006994
SCUBE2	-1.47772431135733	6.70218583611459	-14.0333888733896	2.82775849605668e-32	1.13166605377161e-29	62.6717318982109
AQP8	-4.62338106059989	7.96663507554567	-14.0306152825107	2.8863772550196e-32	1.13166605377161e-29	62.6514507536307
PI3	2.35394982099001	11.10911044259	13.9870948603921	3.98256440788558e-32	1.52513693266632e-29	62.3332400846055
OSBPL1A	-0.923095408607877	6.94286074530508	-13.9343352160129	5.88340432655666e-32	2.20186406921383e-29	61.9475303048999
PLA2G12B	-1.27704664063029	5.57762302217571	-13.9299857420666	6.07572453815515e-32	2.22331013266224e-29	61.9157355131464
MIER3	-1.45321566538622	7.84881387756721	-13.9107555539441	7.00419122282642e-32	2.50734819274528e-29	61.7751677461076
SEC13	0.626319376820296	10.349399672812	13.8253398132986	1.31713188406976e-31	4.60367983062274e-29	61.1509157221831
PITX2	-1.86885796862036	4.71407131652605	-13.8228160210945	1.34193618673645e-31	4.60367983062274e-29	61.1324738720093
C2	1.45817346389501	7.73691211423929	13.7648306902854	2.06001522017514e-31	6.92291237359674e-29	60.7088148069528
CXCL1	3.26752386131705	10.1796726955013	13.7600571826645	2.13398749584771e-31	7.02807441882484e-29	60.6739425683257
GBA3	-2.47845437790656	6.00499425881908	-13.7525064920095	2.25645434406873e-31	7.28569287917249e-29	60.6187834261664
ETFDH	-1.19465797409554	8.20053899360991	-13.6557645996068	4.61165737541754e-31	1.46038773078847e-28	59.9122310026467
PHLPP2	-1.71542533210775	7.58192882509461	-13.6451048688718	4.98946491076881e-31	1.55021733369113e-28	59.834397444115
TMEM173	1.00650520387823	8.75277570706587	13.6394834326248	5.20100295373115e-31	1.58601695627946e-28	59.7933533546342
DAPP1	1.49753042675765	6.91804420400699	13.6326845337698	5.46885955055977e-31	1.63737654943759e-28	59.743713718878
ARHGEF3	0.943268913329343	8.28712487324096	13.5880580208826	7.60382778955589e-31	2.23593271804673e-28	59.417932136649
ARHGEF37	-0.79469154482989	6.68892376041118	-13.5764436747566	8.2847393819747e-31	2.39341760356101e-28	59.3331576587771
DUOX2	4.26714286507281	10.528178445297	13.5707804524899	8.63852656400479e-31	2.4525968436115e-28	59.2918230252774
NAALADL1	-1.24256773814728	6.67451205352849	-13.5644444100328	9.05226894580584e-31	2.52650360560313e-28	59.2455791054723
ABCG2	-3.12366344369145	7.53626578025599	-13.528054985772	1.18422411453229e-30	3.25010308233388e-28	58.9800199468871
C7orf31	-1.28369377574361	7.23898039161587	-13.5198100564776	1.25853881265399e-30	3.35019653659424e-28	58.9198583517577
SLC45A2	-0.634755913362435	4.84602283047651	-13.5195040930068	1.26138449789787e-30	3.35019653659424e-28	58.9176258514129
ENPP1	-1.25799183630381	6.65254990223652	-13.480582976848	1.68116074110844e-30	4.39423395616391e-28	58.6336649842607
CYP2B6	-2.26842147288927	6.53094635896755	-13.4698042094779	1.82035319846183e-30	4.68371189360485e-28	58.5550365793552
ASPHD2	1.01911984193376	7.79214230092504	13.4403609924749	2.26209705388775e-30	5.73076187482609e-28	58.3402815287052
FRMD1	-1.59050603612824	6.7109845475326	-13.3511000539583	4.36976137382083e-30	1.0902554627683e-27	57.6894648588202
SLC25A20	-0.97247385658719	8.34289327294134	-13.3391391961484	4.77267376879092e-30	1.17300923806985e-27	57.6022849347456
FGFR2	-1.13441479022908	6.37102223460624	-13.3148333421543	5.709401354438e-30	1.38259870740486e-27	57.4251469242409
UBE2L6	1.0341814366855	9.35670853404414	13.2827759071936	7.23137264867079e-30	1.72578280298061e-27	57.1915618363141
CD55	1.98451230558692	10.7190395183841	13.2725855906617	7.79542351804669e-30	1.83381770102393e-27	57.1173215928483
PAQR5	-1.49453954083256	7.12777144180009	-13.2674926551203	8.09359018084836e-30	1.87714295081732e-27	57.0802196898697
STBD1	-0.878876483709425	6.00408787494276	-13.241929790552	9.77133803332264e-30	2.23478643603783e-27	56.8940155191562
EPB41L1	-0.792980538884994	6.87866417832813	-13.2332547709992	1.04163277721493e-29	2.34966670443812e-27	56.8308331378398
SLC22A5	-1.58679311787069	8.89434665529918	-13.2104240864805	1.23244011945012e-29	2.7425123577007e-27	56.6645709000068
TMEM63C	-1.74239983666178	5.86642960282583	-13.2058648739252	1.27453696097198e-29	2.79837335151007e-27	56.6313722917313
CDK20	-1.00876027127675	6.60099453681099	-13.1779244479877	1.56578922194919e-29	3.39261198918911e-27	56.4279449821716
ACSF2	-2.01184921599888	7.78893598761628	-13.1577329044828	1.81682803747712e-29	3.88541653157607e-27	56.2809627306402
RPS6KA6	-1.40157062684635	5.8411510919671	-13.1554534528841	1.84758223475889e-29	3.90053034099675e-27	56.2643711608194
CNN2	0.837999437252314	10.333956224474	13.1450458129684	1.99474319701705e-29	4.15790331965566e-27	56.1886203021105
AQP11	-1.23459684539104	6.22418890892434	-13.1357341405309	2.13630398838775e-29	4.39731472209763e-27	56.1208516411522
WSCD1	-1.36349399299524	6.66544125414363	-13.1036449378044	2.70556693619414e-29	5.50031737509986e-27	55.8873512701081
CCNJL	-1.37595813152122	7.87592541821256	-13.0995266286244	2.78883860564618e-29	5.60046406331411e-27	55.8573884035559
S100A11	1.04880660341373	10.3773633852726	13.0511829081349	3.98044562783753e-29	7.89710821127718e-27	55.5057394487606
RBPMS	1.02845968464322	7.61402543539294	13.0182465714476	5.07179408065632e-29	9.94252775311519e-27	55.2662458832426
INPP5J	-1.38626812040866	7.38428430480741	-12.9803918055661	6.69990632996366e-29	1.29796891218249e-26	54.9910741261304
EDA	-0.302522219561094	5.03403573123934	-12.9536900143063	8.1532212408314e-29	1.56115225782291e-26	54.7970314202103
SLC6A4	-0.589907363428617	4.62710124232258	-12.9460986886109	8.62114741566074e-29	1.63177510912282e-26	54.741873709681
HINFP	-0.583699922386823	7.67814438876507	-12.9402713527167	8.99845855100684e-29	1.68383655635715e-26	54.6995355802701
HOXA2	-1.14908067123048	6.57279655814983	-12.9209462925237	1.0371794204356e-28	1.91901500183292e-26	54.5591470993807
PDIA5	0.701108870669545	8.65099216118842	12.8702411127237	1.50540221369491e-28	2.75438425032379e-26	54.1909177668633
ETNK1	-1.17443457505182	7.69884714963081	-12.8552332963635	1.68084278174542e-28	3.04158660296724e-26	54.0819632683339
CNGA1	-1.4786529110946	5.23570304915777	-12.8413100237412	1.8618117228838e-28	3.33244061312256e-26	53.9808968384118
CHAD	-1.29740902892662	6.08876124532159	-12.8222653434018	2.14126056036101e-28	3.76866420451236e-26	53.8426778266156
IFITM3	1.0620362398456	10.6736751012112	12.8216283159226	2.15129917546706e-28	3.76866420451236e-26	53.8380549825109
VNN1	3.12290291582526	8.43316359120423	12.799063701655	2.53889314057974e-28	4.40083719430807e-26	53.674325155758
EIF4EBP2	-0.70632634644565	9.35230792688498	-12.7629337810134	3.30982307341033e-28	5.67738089060915e-26	53.412244085968
CPT1A	-1.10459747106937	8.61071791015576	-12.7269843886571	4.30871017325257e-28	7.31459076525259e-26	53.1515713524272
ABCB1	-2.06488126361831	6.77051321993349	-12.7143607073817	4.7267085448742e-28	7.94231730698403e-26	53.0600595560101
IFI16	1.44967778799754	9.04076658718134	12.7058164879013	5.03237011165238e-28	8.36042975748777e-26	52.9981277702226
RBKS	-0.994110811389828	7.22867453132376	-12.7046103077174	5.07708128832681e-28	8.36042975748777e-26	52.9893853772901
USP30	-0.937142690336985	7.82500771585846	-12.6941844309859	5.4804629743191e-28	8.8605029644545e-26	52.9138234419531
CROT	-1.016833037886	6.28061266367856	-12.6939875985921	5.48837858975138e-28	8.8605029644545e-26	52.9123969748861
CNKSR3	-1.07247537261013	6.43964200619587	-12.6926036451007	5.54435753816386e-28	8.86397432824702e-26	52.902367391469
PDK2	-1.1155765968153	7.02629872573479	-12.6902672164068	5.64015945335696e-28	8.93043324215664e-26	52.8854355171783
CDH3	2.42916844597453	7.55447216291656	12.6774533673716	6.19573210193303e-28	9.71667814500298e-26	52.7925825561976
UGT2A3	-2.72596891680056	5.64539607829305	-12.6716310509059	6.46591367153272e-28	1.00447358895405e-25	52.7503966825225
PHYH	-1.13269621825222	8.36280678024555	-12.6492398536381	7.61918807964953e-28	1.17257168324849e-25	52.5881858065103
FMO4	-1.51698270070128	6.29130571106517	-12.631534013921	8.67480919257675e-28	1.32266743494594e-25	52.4599466187456
ARNTL2	1.3620513229964	6.9925636215421	12.6161224633377	9.71181085752362e-28	1.4671962329435e-25	52.3483455564918
PTGR1	-0.899569768994521	7.0239799056629	-12.6069378009746	1.03877670075094e-27	1.55504872102416e-25	52.2818452614445
SEPHS2	-0.529680759872166	10.40511048128	-12.5990313727993	1.10071506228136e-27	1.63292566942227e-25	52.2246055278593
RHOU	-1.34257983832505	8.14125285265507	-12.58235869555	1.24367881623634e-27	1.82854098812178e-25	52.1039186091318
ANKH	-0.768026623669834	7.33296768367248	-12.5676247271494	1.38537183114824e-27	2.01884229588656e-25	51.9972849798345
BMP3	-1.61845927746333	5.69363274491552	-12.506524729757	2.16668125298789e-27	3.12971405201329e-25	51.5552894736867
CXCL3	1.81198961487308	8.24223107253628	12.4976726316815	2.31165452873826e-27	3.31008827171591e-25	51.4912810267187
SEPSECS	-0.720801144523096	6.72232026094955	-12.4878240489187	2.4843550636358e-27	3.526713347663e-25	51.4200753839887
PDE8A	-0.745349038483317	8.24357303709044	-12.4810301900228	2.61093947124302e-27	3.67472993785973e-25	51.3709606139137
SNX30	-1.02205920707152	8.3563187362372	-12.465839317556	2.91776014904207e-27	4.07175901476913e-25	51.2611565564035
HLA-DMA	1.31095136955455	10.1809280565994	12.4608603948991	3.02595760904158e-27	4.18726419731829e-25	51.2251720305377
GRAMD1C	-1.05912878708441	6.73868107845799	-12.4474265158148	3.33829335449841e-27	4.58097305571045e-25	51.1280917420295
LANCL3	-1.07350635415144	4.98672101548586	-12.4424977405694	3.46078729944605e-27	4.70981689751886e-25	51.0924779872246
SERPINA1	1.10728062981868	9.49908596408999	12.4401726881256	3.5201190074323e-27	4.75129505699899e-25	51.0756786817983
BAG3	0.688566843901545	8.29996901177836	12.4084229609186	4.43962763820083e-27	5.94368685514252e-25	50.8463263929587
KDELR3	1.30688889203145	8.46807038166244	12.3934330389294	4.953564176718e-27	6.57825333048511e-25	50.7380758145821
HSPB3	-1.28227437578104	4.78458031287118	-12.3696586982465	5.89315705636255e-27	7.76340937976976e-25	50.5664319858093
NPY	-1.3002855051472	6.08354777276721	-12.3403548877795	7.29944380587629e-27	9.53967786915594e-25	50.3549420707565
HMGCS2	-3.6617918307233	8.34529880729977	-12.3387613436494	7.38487118146677e-27	9.57532864135538e-25	50.3434436285755
CALU	1.09110197133136	8.64083571928279	12.3106653232567	9.06605345598735e-27	1.16633361140425e-24	50.1407539405757
MKRN1	-0.632564724170246	10.0208339148879	-12.2743557813501	1.18163624401552e-26	1.50837240544214e-24	49.878927062414
ALDH18A1	-0.803809806744054	8.93519466301743	-12.2691863438247	1.22704701678234e-26	1.55429101733498e-24	49.8416612493472
HADHB	-0.525402341547343	9.95918537136184	-12.244747651535	1.46645963851441e-26	1.84337334865776e-24	49.6655228080581
NAAA	-1.2099819208009	8.92403365300928	-12.2368302714353	1.55361201994376e-26	1.93813099487984e-24	49.608472575667
SEMA5A	-1.1643003562181	7.77591850478089	-12.2247051564894	1.69720592894068e-26	2.10134511517791e-24	49.5211152794459
PDZK1IP1	1.79384677930498	10.8659501555567	12.2219020262264	1.73224457780942e-26	2.12872175095431e-24	49.5009218640637
MANF	0.795644161464036	10.7322355453559	12.1957075220446	2.09663879824178e-26	2.55743341412202e-24	49.3122595889992
MTHFD2	0.87545630829467	9.24680726006935	12.1934250852007	2.13180184449425e-26	2.58120448332991e-24	49.2958240792415
NAT8	-0.6536320537195	4.96645036409807	-12.1784519775442	2.37753151999027e-26	2.85772347004962e-24	49.1880185310523
BCL2L10	-0.726394099622426	5.87571318894869	-12.1572863995062	2.77385091399303e-26	3.30992775367559e-24	49.0356684068924
G6PC	-0.886688062539887	4.52259688492807	-12.1544686553847	2.83136221557116e-26	3.35424759739642e-24	49.015389880474
CREB3L2	0.76287871238802	8.61125350724717	12.1376537135438	3.20016381905158e-26	3.76407840059446e-24	48.8943952664445
KRT12	-1.37239557349799	5.93403084436968	-12.1363597551124	3.23045557825038e-26	3.77275971681198e-24	48.8850856543705
PPP2R3A	-1.27749953190005	6.31243034285477	-12.0956273990787	4.34531644113599e-26	5.03903703071735e-24	48.5921235060287
IRAK3	1.66468172284068	7.03475504858633	12.0933322176499	4.41849424214957e-26	5.08806606192146e-24	48.575621174964
LEAP2	-1.06810194013202	6.42541346013126	-12.0827464163489	4.77224452233706e-26	5.4572604548142e-24	48.4995169799551
SLC39A2	-1.09396398818385	4.66218737523902	-12.0739046693352	5.08927844516197e-26	5.77966539010222e-24	48.4359608831947
ZNF575	-1.14445084853035	7.2664189641187	-12.0543488578193	5.86712119639741e-26	6.61738936582714e-24	48.2954214282664
ARMCX3	0.660324774609435	8.43876820956457	12.0448093280162	6.28853997594416e-26	7.04444814856275e-24	48.2268805506832
TRIM36	-0.818209571346982	5.94247933042688	-12.0339050296951	6.80736351898411e-26	7.57411182885887e-24	48.1485466296292
SEC61A1	0.698832904758932	9.72380568948241	12.0328326609296	6.86063815856884e-26	7.58215627900356e-24	48.1408437197632
BSG	-0.933357006622197	9.91771796180822	-12.0288783542719	7.06070642286156e-26	7.75124351101742e-24	48.1124407631959
EDN2	-0.71746461890986	6.61709650629161	-12.0270077275873	7.15736894956825e-26	7.80532413857883e-24	48.0990050700399
TRAF3IP2	-0.629185385989082	7.88537286712428	-12.0141302440014	7.85960561055166e-26	8.51474510453646e-24	48.0065240694504
MPP7	-1.01970129832481	6.52906582600347	-12.0045119281414	8.42859716522951e-26	9.07148428234211e-24	47.9374616531044
PEA15	0.985568724756469	9.53706051402167	11.9765020047969	1.03306068348906e-25	1.10463703084508e-23	47.7364034632642
REG4	2.34104576863242	9.89909086916528	11.9692151432722	1.08920398762319e-25	1.15715626220587e-23	47.6841127252384
MIER1	-0.525591222807535	7.71699621497622	-11.9511223037415	1.24212119038603e-25	1.31115446423633e-23	47.5543051959957
PLCD1	-1.39833157682226	7.60330725982496	-11.9489534540745	1.26183392168675e-25	1.32347892919845e-23	47.5387473475038
EIF5A2	0.903685063591282	5.82394937778674	11.935146516018	1.39485429591834e-25	1.45324797079228e-23	47.4397189995738
TMEM56	-1.73644522710312	7.88279405575872	-11.9343237366517	1.4032090080523e-25	1.45324797079228e-23	47.4338184515143
OPN3	-0.887876932092187	9.01730382076378	-11.9303504885008	1.44426247551109e-25	1.48641688651507e-23	47.4053255184535
NMT2	-0.737559892324589	6.75247648797853	-11.9029857930694	1.76148146884128e-25	1.80163449362791e-23	47.2091398894606
ABCB11	-0.675388812413967	4.37977451082936	-11.8917449253642	1.91112523265484e-25	1.94262340778563e-23	47.1285772146941
CCDC13	-0.435143091458607	5.79259922704157	-11.8638094758614	2.3402532423431e-25	2.36423007004073e-23	46.9284327855513
KCNK10	-0.656160710639668	5.51153097542887	-11.8584373173045	2.4331899056245e-25	2.4431303765804e-23	46.889954876259
KCTD4	-0.52293361135487	4.67962857923861	-11.8494825614035	2.59635946650592e-25	2.59116674757291e-23	46.8258247374999
BTN3A3	0.946545020654383	8.68894439345437	11.8376422011283	2.82898529789391e-25	2.80631933135055e-23	46.7410445600345
KIAA2022	-0.441124035611991	5.09088651941729	-11.8219157090771	3.17041386676759e-25	3.11642496170396e-23	46.6284659465193
PITPNC1	0.986704512718568	7.48181436363496	11.821523007322	3.17944612598692e-25	3.11642496170396e-23	46.6256551785863
HSD17B2	-1.66225306541195	9.32767335016314	-11.7807080032501	4.27284509647992e-25	4.16336924282455e-23	46.3336286137166
TSEN2	-0.725513015866018	7.13322174834616	-11.7745844567292	4.46650879216896e-25	4.3264706047439e-23	46.2898338363309
HTR3C	-0.665707963908952	4.99203124222955	-11.7189754087627	6.67874497447943e-25	6.43151423945923e-23	45.8923495776378
CPEB3	-0.580851647801818	6.45316017413673	-11.7135601088348	6.94545552170399e-25	6.64946605092439e-23	45.8536637051479
SLC17A4	-1.93239851393589	6.40042731312642	-11.710924606302	7.07907480885563e-25	6.73821531083386e-23	45.8348375889934
HLA-DRB1	1.04564817248345	11.5595931399671	11.7069408416358	7.28593362317252e-25	6.8952568375162e-23	45.8063822259471
SLC36A1	-0.969534380941099	7.40228671476604	-11.6897400479409	8.25057002469527e-25	7.76355066266612e-23	45.6835442284824
CD74	1.15840295151552	11.549676527351	11.6809148468177	8.79391928832022e-25	8.2278107341346e-23	45.6205352494984
MAGI1	-0.7612536565108	6.86799639098223	-11.6542789869228	1.06599147982341e-24	9.9173342927978e-23	45.4304281219175
CNTFR	-0.952576518891962	6.35132162601055	-11.6506267648165	1.09448430579167e-24	1.01252095862199e-22	45.4043687902713
ACAT1	-0.87336340217237	7.33397063215328	-11.6298523358998	1.27161943896627e-24	1.16981884365685e-22	45.2561739363947
MMP3	4.50904004838728	8.92822414644488	11.6265450604212	1.30234568960626e-24	1.1914292483748e-22	45.2325869015145
DUOXA2	3.30788864572096	9.42028901104901	11.6182722542533	1.38248594067166e-24	1.25775668425636e-22	45.1735930161938
PBLD	-1.62713812325608	7.06307334056813	-11.6164297256892	1.4009941471425e-24	1.26759179236239e-22	45.160455125586
NDRG1	-0.680208593922703	11.1309311948846	-11.614138507829	1.42435453042374e-24	1.28168557663868e-22	45.1441185773273
LRP8	1.26152617256489	6.99677181458123	11.6106349565755	1.4608287797516e-24	1.30736236500921e-22	45.1191394172044
TRIM22	1.54871023393675	8.49698801725645	11.6097015597001	1.47070222124023e-24	1.30908397173853e-22	45.1124848950187
SVOPL	-0.749175908033294	4.89035660163635	-11.5905752406887	1.68833495573106e-24	1.49472106000125e-22	44.9761532939473
RAVER2	-1.10306291361757	7.6213957114345	-11.5635690034946	2.05138645526053e-24	1.80642677854412e-22	44.7837416107685
GPX8	1.30918782649408	7.15191341705258	11.5502051243176	2.25886087451009e-24	1.97854585215733e-22	44.6885660858853
MAP7D2	-0.877579009137801	4.84047740507678	-11.5460286692413	2.32789635121995e-24	2.02822588442005e-22	44.6588272351314
PIM3	0.825253555934138	8.85061469753414	11.5228838053757	2.75041342988657e-24	2.38373989210222e-22	44.4940674090569
TNMD	-0.581504108518331	4.75464695291235	-11.5221395584523	2.7652005501549e-24	2.38400824394769e-22	44.4887706689779
CLYBL	-1.05872460379334	6.7152995494638	-11.5139955180669	2.93228430297423e-24	2.51489195922274e-22	44.4308154897647
ARHGAP42	-0.813585708485367	6.75330224936606	-11.5117188504776	2.98076764554963e-24	2.54322802172362e-22	44.4146158323076
AGBL2	-0.55190384788331	4.76404083203856	-11.4987043224586	3.27367083682975e-24	2.77873905515853e-22	44.3220252723609
SSR1	0.647575844696005	10.1885011725325	11.488754537898	3.51680972808389e-24	2.96981055345423e-22	44.2512552089608
DEFB1	-1.72275913471123	6.32610004048986	-11.4853127996015	3.60503972921317e-24	3.02878516433435e-22	44.2267784552402
GNA15	1.29812118738337	7.87140327980978	11.4813533026084	3.70927627926193e-24	3.10054073556376e-22	44.1986216884614
BDH2	-0.738093813589862	6.942271120937	-11.4805027447389	3.73205702971924e-24	3.1038274297165e-22	44.1925735040361
ACADS	-1.18336311252615	8.50352326478055	-11.4788478557121	3.77678099690728e-24	3.12523882794333e-22	44.1808061513768
ANXA5	1.17877377434093	9.98476658549417	11.4679408371769	4.08521697740094e-24	3.36356339834306e-22	44.1032601602526
GXYLT2	-1.42267720769357	6.27248314742944	-11.4649925626923	4.17281954141122e-24	3.41859797952331e-22	44.0823017348433
WARS	1.71559279165216	9.92787682645207	11.4398169831618	5.00138654426517e-24	4.07712040714923e-22	43.9033884833905
SLC25A33	-0.857819077239749	7.63871357824617	-11.436501808084	5.12207161486801e-24	4.15493365921337e-22	43.8798358469034
HSDL2	-0.767030945206871	7.071885897373	-11.4319888784397	5.29103980928145e-24	4.27095845781557e-22	43.8477764208228
VTI1B	-0.495206762404953	8.39204125529077	-11.4299940777994	5.36748749163651e-24	4.31153251340383e-22	43.8336065200523
ASB13	-0.93143561475332	8.01839106388799	-11.4052716391833	6.41152144195763e-24	5.12517104780176e-22	43.6580425316346
ATP5S	-0.559649329442491	6.55755207072325	-11.4041270658643	6.46448315909952e-24	5.14254319714453e-22	43.6499166965778
C2orf54	-0.846789839277022	5.93997519570923	-11.4033172587094	6.50221785461038e-24	5.14769333710909e-22	43.6441676356343
TNNC2	-0.778979675425751	6.18244272578822	-11.3836751641162	7.48787751576066e-24	5.89965928478616e-22	43.504753190867
SFXN5	-0.441990313427297	6.10869128065559	-11.3805562615769	7.65754576963798e-24	6.00460981850612e-22	43.4826214628522
GRAMD3	-0.94426028082462	8.48392351452706	-11.3707993377373	8.21347168720691e-24	6.41001129257043e-22	43.4133959890163
TBXAS1	0.896032902822055	7.99855635140618	11.3654679553307	8.53405850797816e-24	6.62878969107908e-22	43.3755759669833
SLC3A1	-1.37548779622493	6.41356705538483	-11.3634711549603	8.65731573822429e-24	6.69295860381875e-22	43.3614120952339
ATPAF1	-0.622183976887899	7.50278604262393	-11.3513901116066	9.44182908992044e-24	7.26535512260373e-22	43.2757309784872
LRRN2	-0.765066015988692	5.87199674300935	-11.3483554534629	9.64978720060608e-24	7.39083934104094e-22	43.2542121463454
PEX11A	-1.02772578660848	7.24124726065425	-11.3308831961371	1.09391025787874e-23	8.33954639652276e-22	43.1303438537435
NLN	-0.624925910874813	6.28404081172806	-11.3228714547386	1.15864087190535e-23	8.79232222933893e-22	43.0735611538173
EPB41L5	-0.703630881355372	6.94548193213449	-11.3052571119414	1.31469699052358e-23	9.93078685456508e-22	42.9487561151304
HSD17B3	-0.843994378406069	5.50801260058244	-11.3028352669927	1.33773227789934e-23	1.00302409710915e-21	42.9316001517265
CHRNA1	-0.661093588994834	5.26282983410246	-11.3025943590506	1.34004555392004e-23	1.00302409710915e-21	42.9298936490269
SGK2	-1.78100728027204	8.23577148477287	-11.3012544420437	1.3529848392608e-23	1.00812675783292e-21	42.9204023405139
XBP1	0.857009194290372	10.2986198725547	11.2966627972668	1.39827747903025e-23	1.0371817678915e-21	42.8878795602222
HOXA3	-0.730327757893887	6.73734710234737	-11.2932036002179	1.43339507286443e-23	1.05846263071114e-21	42.8633801554978
ARFGAP3	1.14018900864237	9.20956121416169	11.2901431368097	1.46519710143161e-23	1.07711610130689e-21	42.8417063253101
PHLDA1	1.57118094202699	8.11020644215342	11.2758000289316	1.62387042468419e-23	1.18413805162025e-21	42.7401500587545
SNX13	-0.609763218403565	7.31170587910022	-11.2756892249796	1.62516062225163e-23	1.18413805162025e-21	42.7393656400659
APOL1	1.77433090359936	9.1337288835381	11.2745912311277	1.63800099519697e-23	1.18823622854222e-21	42.7315926760447
IFITM2	1.21794795353593	10.3069910188557	11.2737685369504	1.64768814236493e-23	1.19002108071593e-21	42.7257687514362
SUOX	-0.728169031471437	7.43380182219081	-11.2731298294418	1.65524822921049e-23	1.19026081180826e-21	42.7212473593887
PSMB9	1.06671293885584	9.51416235418794	11.2616882898477	1.796688087959e-23	1.28635055410526e-21	42.640264112439
NCKAP5	-0.793930882646742	4.98466543974588	-11.2499795081697	1.95391066988995e-23	1.39285917753583e-21	42.5574111269491
HOXA9	-0.862794421610853	7.9765039204364	-11.2423918641824	2.06304508252442e-23	1.46431738680731e-21	42.5037317149276
TGM2	1.34853314663208	8.07231873909749	11.2402848596245	2.09441426541001e-23	1.48020256259685e-21	42.4888271919105
CPT2	-0.859368299036248	8.07156129339149	-11.2354854028552	2.16765530965805e-23	1.52541794804014e-21	42.4548794972839
ZSWIM3	-0.628711269521672	5.84115014521813	-11.2287835951586	2.2742176791117e-23	1.59359755412478e-21	42.4074822888527
HOXA4	-0.709915659784263	5.96680813223263	-11.2270603076429	2.30245283691354e-23	1.60417932262686e-21	42.3952958611082
HSPA5	0.693316732688668	10.6998539520448	11.2266756713571	2.30880245012792e-23	1.60417932262686e-21	42.3925759270451
CDC14A	-0.897997516680916	6.1907305681986	-11.2204854870439	2.41342508484575e-23	1.66982650723341e-21	42.3488057046941
CASP1	1.22712887339426	9.34155925983698	11.2162864600554	2.48707153765209e-23	1.71358188328523e-21	42.3191183369323
ENC1	0.850552740675399	7.92605558411174	11.2153131802389	2.50445916469912e-23	1.71837204437918e-21	42.3122376033597
DNAH7	-0.536434737347164	4.91852190324308	-11.2026544931851	2.74195640121718e-23	1.8735185086657e-21	42.2227594541357
MAPRE3	-0.79834800490014	6.84284984443556	-11.19275236322	2.9432774005742e-23	2.00276648575436e-21	42.1527844570238
PSME2	0.640113381508904	10.8259568696238	11.1895546846467	3.01138609089091e-23	2.04067879665435e-21	42.1301910040377
KIAA1958	-0.644441423884447	6.08152495810947	-11.1826554033144	3.16373556761742e-23	2.13513252426049e-21	42.081449347012
S100A8	3.77023347373433	8.96366967897155	11.1674109120531	3.52815564585595e-23	2.37135261307387e-21	41.973778947432
PKIB	-1.71101661985302	7.13079845848043	-11.1652432838657	3.58326387437172e-23	2.39860187883249e-21	41.9584723383912
SYNGR2	0.438013306203587	10.2530411241047	11.1643218055594	3.6069500017555e-23	2.40468201129182e-21	41.9519655983992
AK3	-0.687614877846279	8.84509050392999	-11.1506509396436	3.97725239546154e-23	2.64086351597037e-21	41.8554496102824
TMCC3	-0.999060636879676	9.07165733097657	-11.1426181294156	4.21226669762211e-23	2.78567854255997e-21	41.7987527906718
TRIM29	1.31498394855559	7.32914999990512	11.1368063904997	4.39088228998394e-23	2.89218634676662e-21	41.7577394120997
DUSP4	1.38193758888062	6.92266560079811	11.1315231961122	4.55979542548169e-23	2.99148013033494e-21	41.7204609145983
FAM189A1	-1.41164173205969	6.10710685916468	-11.1297526452968	4.61783983036753e-23	3.0175384320104e-21	41.7079688708855
FAIM2	0.893933331664615	6.83350291261049	11.1290453612278	4.64123223635238e-23	3.02083680774761e-21	41.7029788074483
COL6A3	1.79876438222896	9.92184272340317	11.1192769447756	4.97665239714605e-23	3.22639901668519e-21	41.6340688960364
FABP3	-0.77128663400051	6.29312810841936	-11.1081271145817	5.38912632410846e-23	3.48010757565075e-21	41.5554338220265
TUBAL3	-1.72955107954019	7.5347233777854	-11.098760420166	5.76185164177442e-23	3.70626605410544e-21	41.489390854048
HLA-DRA	1.38199662758694	11.2244371585168	11.0945837876104	5.93622938579332e-23	3.80357545898282e-21	41.4599469705114
NR6A1	-0.516352688831857	5.67604167195026	-11.0794796837185	6.61190375002939e-23	4.22008600975713e-21	41.3534930310047
SERPINB5	2.21149323825316	7.29294975246941	11.0736140453186	6.89450076241765e-23	4.3834650214182e-21	41.3121625277923
XRCC6BP1	-0.944259700314956	6.88535457519411	-11.0722691680132	6.96097287430173e-23	4.40870539696641e-21	41.302687081738
MAP3K5	0.647019775437261	8.24076623185283	11.0678202031863	7.18545311604852e-23	4.53344277632073e-21	41.2713437570861
CKMT2	-0.530270863487456	5.00244478570071	-11.0496390960463	8.18030424981594e-23	5.14141488861523e-21	41.143292071122
IRS1	0.97234598756754	7.6130502700963	11.0446958821442	8.47376940322335e-23	5.30561067539463e-21	41.1084863884448
TNIP3	3.66197248742258	7.63363064660224	11.038794344067	8.83789827908163e-23	5.51263905157717e-21	41.0669386407632
MAGED2	0.552674775165196	8.94663033122496	11.0327906269755	9.22433485344376e-23	5.73196686911919e-21	41.0246777986012
PEX26	-0.700752423410178	8.09957751724137	-11.025808504182	9.69497388329691e-23	6.00177199008459e-21	40.9755378100976
PLCL2	-0.511818585764706	7.31110105773023	-11.0157879160879	1.04125411138451e-22	6.421846985831e-21	40.9050281902533
ACOT8	-0.81080526069581	7.42893850277015	-11.0150114108499	1.0470307019651e-22	6.43337857061914e-21	40.8995650703406
GLUL	0.721431341769033	9.24239621231863	11.0060914133703	1.11572381912098e-22	6.82997179534024e-21	40.8368158815675
CFB	1.40668775935227	8.71652554221247	11.0038813757823	1.13342644378681e-22	6.91264194438421e-21	40.821271188282
SLC5A11	-0.589903006919909	5.8891359514711	-10.9485792513538	1.68014501146591e-22	1.02092058685643e-20	40.432577970014
CRELD2	0.865882377043393	9.21164469791969	10.939380774334	1.79373779983884e-22	1.08593677757155e-20	40.3679795406945
SDR42E1	-0.835343438388857	7.0973177393917	-10.9372463195224	1.8211717961311e-22	1.09850681197402e-20	40.3529920353418
PLA2G2A	1.48536168632318	11.8111474301177	10.9234495315442	2.00886981715878e-22	1.20730143354575e-20	40.2561351233223
RDH5	-0.836840568360658	7.17863620637455	-10.9170351645656	2.10258058537915e-22	1.25902525452504e-20	40.2111164985771
PLIN1	-0.574945872884408	5.8355150752422	-10.9157605304692	2.12171479780462e-22	1.26587962229886e-20	40.2021714978031
CNTN3	-1.52079920160237	4.99479350358402	-10.9099876343225	2.21057043082201e-22	1.31413224853235e-20	40.1616627711774
SPHK2	-0.676261724214982	7.18347042838656	-10.9023816871024	2.33332495140701e-22	1.38211733722371e-20	40.1083007750812
ITGA5	1.75917392931676	9.01429059628856	10.89836578208	2.40085487395971e-22	1.41702068851235e-20	40.0801301848058
BHLHE40	0.957119752670373	8.20201637204699	10.8973353536477	2.41849387275394e-22	1.42233352152283e-20	40.0729024612059
HLA-E	0.477783619320974	11.762860261823	10.8944291811478	2.46894081767859e-22	1.44683446422467e-20	40.0525187812029
ANO10	-0.802755805275469	8.66089065240204	-10.8904522262434	2.53967831298877e-22	1.48301002765908e-20	40.0246272413687
PMP22	1.05341997614615	10.2024821759491	10.8730044605327	2.87466012132607e-22	1.6726865094656e-20	39.9022956317413
CHI3L1	3.20480053663468	8.22068692857418	10.8658865221856	3.02364541801713e-22	1.75119663743939e-20	39.8524058525569
ZCCHC14	-0.598090593603963	7.25222319690296	-10.8655509595006	3.03085590374826e-22	1.75119663743939e-20	39.8500541199142
IFITM1	1.02614981438121	10.8792037889065	10.854973718962	3.26713321479557e-22	1.88111477790345e-20	39.7759361596452
AGFG2	-0.629179996591676	6.45861818641289	-10.8513720877884	3.35170578309138e-22	1.92308498711379e-20	39.750703209341
SCTR	-0.68369261879155	5.5262703852561	-10.8463875593313	3.4723609495118e-22	1.98539471373648e-20	39.7157857266455
SRI	-0.963693148507053	10.8022264689863	-10.8386690870956	3.6677869576224e-22	2.08987708758367e-20	39.6617257143117
MGAT4A	-0.746074881776144	8.3287254828467	-10.8321698133766	3.84081603232108e-22	2.18092129669763e-20	39.6162136500497
EFNA1	-1.42468303929418	8.18619644541044	-10.8294792769279	3.91480419541726e-22	2.21529486893251e-20	39.5973751307544
KCNG1	-0.449352015151248	5.89055876597336	-10.8263737875566	4.00197035918391e-22	2.25686458577676e-20	39.575632908385
LYN	1.29680012065582	9.15450792151772	10.8190271797594	4.21595302194899e-22	2.36942315400799e-20	39.524204944702
CELA3A	-0.557336000150555	5.99574387941643	-10.8109457071154	4.46452692429985e-22	2.50059064157978e-20	39.4676445912626
HOXA5	-1.1450239071921	6.90643544073225	-10.8087419791466	4.53480841609251e-22	2.53134543009476e-20	39.4522233661202
MAST2	-0.790597280817502	8.08457167015813	-10.8031516661456	4.71807929353421e-22	2.62475039616986e-20	39.4131076830712
CD44	1.06091714596533	8.75770700047638	10.7939674205826	5.03532724225485e-22	2.79180921542797e-20	39.348858042448
SLC26A2	-3.32616237364334	8.99261694265662	-10.7912662477757	5.13261455218459e-22	2.83317706213866e-20	39.3299646922786
CXCL2	1.74781094520281	6.99602869572679	10.790943896399	5.14434894989652e-22	2.83317706213866e-20	39.3277100993333
VCAM1	1.4844811611204	8.93243209020133	10.789534396909	5.19597299892032e-22	2.85206957910736e-20	39.3178519991558
MSI2	0.523755124003014	7.05204537739109	10.7869710218618	5.29118503671962e-22	2.89468252490571e-20	39.2999246205133
ABAT	-0.900317704523624	7.26904139379763	-10.7853472317794	5.35239506031118e-22	2.9184731608657e-20	39.288569034168
OAS2	1.25251375039918	7.10346711722938	10.7712436649781	5.91460071290246e-22	3.21438052605165e-20	39.1899604611467
CNNM2	-1.19604202968452	6.98352989473033	-10.7566704921458	6.55737302696074e-22	3.55198229062377e-20	39.0881088666103
C1orf115	-1.08077407070767	8.21190569157199	-10.7479751819346	6.97356464575748e-22	3.76503898431765e-20	39.027357147164
HSP90B1	0.713791690229563	11.8553510502295	10.742159022134	7.26653293058888e-22	3.9103920839218e-20	38.9867294644261
SDR16C5	1.4620022728448	8.12151652560843	10.7388577164234	7.43824614685599e-22	3.98975893486246e-20	38.9636717532603
PTPRA	-0.28349620731172	6.97490308667013	-10.7367378351758	7.55063416635731e-22	4.03689262394175e-20	38.94886673066
LPCAT3	-0.628218074955637	8.96336184057664	-10.7308364940243	7.87248922331836e-22	4.19534886862082e-20	38.9076570261543
ACVR2A	-0.811276706670073	7.81998487951972	-10.7297214576147	7.93482018781065e-22	4.20168441487944e-20	38.8998713717208
NUDT7	-0.706234970270806	6.41282668862597	-10.7297109602949	7.93540932184068e-22	4.20168441487944e-20	38.8997980761642
ITSN1	-0.446655751671816	6.88798993318769	-10.7164467802445	8.71574366748094e-22	4.60006894142336e-20	38.807200713289
B3GNT8	-0.835040990312404	6.15520193694012	-10.7157805302924	8.75689528244908e-22	4.60702219220732e-20	38.8025505282322
HIF1A	0.984098788106751	11.1303531166166	10.714177253386	8.8567183521113e-22	4.64470003516614e-20	38.7913605902152
TMEM177	-0.634131513686286	6.98865313021357	-10.7089009537869	9.19330327962727e-22	4.80590873351182e-20	38.7545386717101
SFT2D3	-0.391784497010935	7.48079091120203	-10.7071879979323	9.30529245197428e-22	4.84905856983103e-20	38.7425855804038
IFT74	-0.809274764945887	7.59505862741687	-10.7061803808087	9.37180189080303e-22	4.86831109576825e-20	38.7355546485154
DNAJC10	0.757752367081107	8.93234839275148	10.7030217664733	9.58337572413108e-22	4.9625612594109e-20	38.7135158285141
SLC30A10	-2.55394228795193	6.81062061118611	-10.6986958346322	9.88088103268585e-22	5.10057893307956e-20	38.6833354041999
ABHD5	-0.547824631429787	7.63370244013727	-10.6937212564948	1.02343839329214e-21	5.26655000698178e-20	38.6486341962982
DHRS11	-1.95518486145375	8.59532596725363	-10.6915085148933	1.03956468708504e-21	5.32366874008955e-20	38.6332003324201
FILIP1L	0.94033656017669	6.48171169089803	10.6913126829794	1.04100402885094e-21	5.32366874008955e-20	38.6318344524079
MYO1D	-0.837434972956636	8.39574389067556	-10.6857312514342	1.08287205347647e-21	5.52063594569569e-20	38.5929085266209
PECAM1	1.56492790331224	9.43992345370146	10.6835304248385	1.09983849083337e-21	5.58982729276333e-20	38.5775612617266
PDK3	-0.480211256111483	7.37454483272923	-10.6782130861518	1.14193118074721e-21	5.78590177026595e-20	38.5404852626688
PAM	0.717735954407488	8.35808838514846	10.6749341965592	1.16868314757352e-21	5.90328386229852e-20	38.517625487776
PIAS3	0.56699345261422	7.7748011594691	10.6670397308883	1.23568153840975e-21	6.2226201507625e-20	38.4625956328123
TAP1	0.909102611900565	10.7514702503652	10.6616840162477	1.28329880142204e-21	6.44270773262706e-20	38.425269720332
SIRT5	-0.427922179639389	6.78536868614658	-10.6488666573579	1.40480918489293e-21	7.03130481690939e-20	38.3359642909837
SOS2	-0.472373332802984	7.83104899070347	-10.6475616208732	1.41780639106353e-21	7.07485389140702e-20	38.3268732543724
MMP12	2.61195270788244	9.91618162964474	10.6390696770111	1.50535499266216e-21	7.48902739098727e-20	38.2677257726025
TMEM65	-0.659844572902919	6.75551764332086	-10.6216918521985	1.70165201105588e-21	8.44009146567987e-20	38.1467324711037
PIWIL2	-0.442508285280943	4.95507413598413	-10.6208540012235	1.71173528065857e-21	8.46460806804946e-20	38.1409004730868
CDKN2B	-1.16665886563705	7.9356957810408	-10.6201070037665	1.72077532570874e-21	8.48383451749876e-20	38.1357009961673
SAR1A	0.390616376225035	9.97679772544332	10.6176648669228	1.75066283612801e-21	8.60542236493133e-20	38.1187032914682
KCND3	1.17746586736934	6.41676692422161	10.6101481425765	1.84593788073234e-21	9.04674377441057e-20	38.0663931856616
MAML2	-0.503618424053843	7.61467423955082	-10.5961440410957	2.0374244327857e-21	9.95556917943089e-20	37.9689671552041
CYP4F2	-1.58357852228746	5.81022228284223	-10.5905672794371	2.11907524707708e-21	1.03239089034374e-19	37.9301810140425
TRIB2	1.40166143326079	7.63323250081111	10.590136526189	2.12551595295047e-21	1.03247407661461e-19	37.9271854092057
SLC1A7	-0.358416139355026	5.27119589764287	-10.5887941731014	2.14571238733668e-21	1.03921899653745e-19	37.9178504731622
TAP2	0.768758789879709	7.69903340939647	10.5837585355269	2.22319433609574e-21	1.07358771649527e-19	37.8828351553751
PMM1	-0.763801846732752	8.08619627663883	-10.5695274226771	2.45755799914212e-21	1.18329261906062e-19	37.7839073483481
FBXO6	0.937654969467021	7.50834442338823	10.5629353143052	2.57430463692314e-21	1.23589138356307e-19	37.7380963966416
ABCA12	2.3606208451485	6.57914919528553	10.5609669036339	2.61022442426514e-21	1.24949318588297e-19	37.7244189439663
ASTE1	-0.637099735852297	6.89340739073335	-10.5580207308353	2.66492123623983e-21	1.27197849267134e-19	37.7039490384503
LPIN1	0.769367522775185	8.07604599891527	10.5486166552749	2.84726414290586e-21	1.35508377575812e-19	37.6386219261931
STK38	-0.451251946542768	7.95145935574136	-10.5461975509941	2.89614592924301e-21	1.37437564890042e-19	37.6218201593612
FEZ2	-0.364198507651506	7.46850197803508	-10.5329561532099	3.17889663561625e-21	1.504221002836e-19	37.5298743557083
PDZD3	-1.23182536158501	7.26864976856294	-10.5264050323164	3.32878730213524e-21	1.57063439840289e-19	37.4843981661526
DEPDC7	-1.04992220044101	5.84514459231067	-10.5234976540935	3.39754384798798e-21	1.59849584413766e-19	37.4642187837749
PFKFB3	1.45987370626752	10.1430143832798	10.5207798472281	3.46309550345236e-21	1.6246949759359e-19	37.4453567755054
GALNT2	0.679691642042695	8.36018350580515	10.5158247821779	3.58586643368587e-21	1.67751314100867e-19	37.410971843475
POLR2H	-0.470808975912874	10.2672764866875	-10.5139994305403	3.63217719137195e-21	1.69436435723292e-19	37.3983063928824
NAP1L2	-0.742172697867789	4.84273773660708	-10.5078870219089	3.79163424586142e-21	1.76375257419774e-19	37.3558997327805
TP53TG1	-0.85561560706828	7.25400221085333	-10.5043279480942	3.88767286417024e-21	1.80333264941666e-19	37.3312112313729
IP6K2	-0.598817679354342	8.51900064610575	-10.5010627644414	3.97791001510418e-21	1.84000686007642e-19	37.3085637375753
CARD6	1.32314670067259	7.10397163508728	10.4995587062319	4.02017512672909e-21	1.85434800593411e-19	37.298132266432
FNIP2	-0.731346208362771	8.55346702016486	-10.4991187873266	4.03262147536988e-21	1.85489323561217e-19	37.2950812774018
FLVCR1	-0.876967180426088	7.51354264321311	-10.4984685989448	4.05108714547461e-21	1.85819643522369e-19	37.2905720722874
IDO1	3.17648527465322	7.96424400096711	10.4976156779158	4.07543825562058e-21	1.86417338209178e-19	37.2846570057926
MSN	1.30847425569823	9.69301113960978	10.4882500372957	4.35260981663725e-21	1.98544115929545e-19	37.2197157948442
PPARG	-1.42197213183878	8.81691403704452	-10.4819620435227	4.54915289994652e-21	2.06936190064694e-19	37.1761254056201
AQP3	0.678205434395359	7.92642103512889	10.4815464738524	4.56244933954313e-21	2.06969292766547e-19	37.1732448401119
AK2	-0.393738269294776	8.02333884424415	-10.4805382060114	4.59487063712732e-21	2.07538443243996e-19	37.1662560770292
PEX19	-0.597647959256133	7.59246337925534	-10.480373074585	4.60020233096853e-21	2.07538443243996e-19	37.16511149665
ZC3H12A	1.14285706728307	8.1380662279559	10.4721993647257	4.87195605645057e-21	2.19198088474239e-19	37.1084640923031
DHDH	-0.464097594932619	6.027113358694	-10.4714779773301	4.89669443737199e-21	2.19710810082301e-19	37.1034652459023
CDK3	-0.697703783570393	7.00607501457052	-10.4644020193224	5.14607821909275e-21	2.30273016396197e-19	37.0544383738821
SLC17A9	0.643410542370156	7.62535467116691	10.4587224925083	5.35536390635183e-21	2.38988556763945e-19	37.0150946567309
ACOX2	-0.925485155782233	7.01633448718157	-10.4450704314946	5.8937513125396e-21	2.62303791523215e-19	36.9205512699291
CTSK	1.70620158422107	9.19066156254318	10.4354485816425	6.30525781131715e-21	2.79753252593593e-19	36.8539420901181
PRDX4	0.845061653919695	9.03072986644239	10.4351200190655	6.31980384798788e-21	2.79753252593593e-19	36.8516679034472
RMND5A	-0.839263340349044	8.39777377091677	-10.4313316006824	6.4899568801955e-21	2.86515066879837e-19	36.8254475840905
RGS2	1.42115338644855	9.43613694348147	10.4287496198114	6.60853014852185e-21	2.90969695068741e-19	36.8075790162958
FAM73B	-0.709803616530306	7.15058686706201	-10.4213127023573	6.96224886346807e-21	3.0572627209261e-19	36.7561200040285
METTL7B	-1.47184287063866	8.29632222363453	-10.4204979802092	7.00212694563045e-21	3.06659639398129e-19	36.7504833454393
TMEM171	-1.34277969605463	8.66452409321942	-10.4160147673316	7.22566978473743e-21	3.15610356353505e-19	36.7194688027244
NFKBIZ	1.12629915576716	9.26360287269694	10.408695186712	7.60601061041422e-21	3.31344382861616e-19	36.6688418858066
ANK3	-1.17141020393652	7.40560899549718	-10.4071020554362	7.69139877012025e-21	3.3418011490124e-19	36.6578243168535
MPZL3	-0.576055236022404	7.74663317861169	-10.3992677569472	8.12538870183207e-21	3.52107304613339e-19	36.6036529735354
TRPM6	-2.31972920880949	7.04462993750054	-10.3982381003518	8.18421145591639e-21	3.537254856813e-19	36.5965342690601
ASAP3	-0.815797559879447	7.26625309556965	-10.3962236511013	8.30052288342828e-21	3.57813377804747e-19	36.5826077064268
STRADB	-0.917530326074253	9.27776870941665	-10.3740382305348	9.69562202492059e-21	4.16861117191559e-19	36.4292914486956
HAPLN3	1.47683459088841	7.70694806506017	10.369156224956	1.00326724592833e-20	4.30229211945359e-19	36.3955680536733
ACADM	-0.968787665941974	8.39084051480001	-10.3649180981645	1.03347132321542e-20	4.42030448815282e-19	36.3662966502475
IQGAP2	-0.758376012310906	7.98254935343825	-10.3588649863778	1.07818664808596e-20	4.5996112782465e-19	36.3244966192601
PGM2L1	0.608212972306722	7.09111361420875	10.3584228014655	1.08152763850214e-20	4.6019420215025e-19	36.3214434103343
ENTPD5	-1.60002508888146	8.58497782556226	-10.3532770396284	1.12117333386862e-20	4.75834053835426e-19	36.2859160243024
RCN1	0.619286653670427	10.496793640201	10.3464908518922	1.17567809839127e-20	4.97683579594062e-19	36.2390718078514
KCNV1	-0.562390046631096	4.66937071880241	-10.3430215130634	1.20455380449178e-20	5.08599679450415e-19	36.2151273528781
TGFA	-0.66269348023839	6.30279439094927	-10.3396095366672	1.23364054732656e-20	5.19548820788399e-19	36.191581417058
C3	2.20094792140238	10.3577466020453	10.3391385173338	1.23771048566757e-20	5.19933126721631e-19	36.1883311324459
ADH6	-1.39178607753339	6.71449162931637	-10.3349168603998	1.2747905853268e-20	5.34146986477771e-19	36.1592016614671
EPB41L3	-0.782495947636872	7.56235332173057	-10.3266612041783	1.35052819975937e-20	5.64445377295369e-19	36.1022490839359
CDC25B	1.09384473406319	8.7723546258863	10.3221739115878	1.39355689294508e-20	5.80954464712068e-19	36.0712993981768
KYNU	2.19471002406836	6.56363681390051	10.3213132917991	1.40196402966044e-20	5.82983375667134e-19	36.0653640611881
TMEM38B	-1.03226032714147	6.95400275880329	-10.3141847113382	1.47357056754357e-20	6.11216285535012e-19	36.0162076060635
ELK3	0.890464112807206	7.13732755841575	10.3037667094164	1.58481700438263e-20	6.55708080682634e-19	35.9443889200345
CASP4	1.1214462103375	8.50148333953894	10.2989406768794	1.63914647892297e-20	6.75073782999368e-19	35.9111279558237
IL1B	2.96875915743069	8.73512652790011	10.2988816656811	1.63982214853797e-20	6.75073782999368e-19	35.910721283879
MTMR11	-1.14495673131175	9.14315694261741	-10.2922696233946	1.71731184527469e-20	7.05211325589485e-19	35.8651598062326
ITPKA	-0.749708649537717	7.10078494387526	-10.2917183488868	1.72393478285519e-20	7.06170001723294e-19	35.8613615966063
PPARGC1A	-1.42942059158542	6.60559740337001	-10.287707850343	1.77288781880171e-20	7.24420439508879e-19	35.8337318589034
DDAH2	-0.809044404770551	8.45461891442469	-10.2810769196322	1.85687990653723e-20	7.56862411409618e-19	35.7880570549032
PLS3	0.827366021193036	8.78881221424932	10.2759332398996	1.92475143434861e-20	7.82589675788112e-19	35.7526335398166
LCMT1	-0.542492457904972	9.21165899478835	-10.274470149729	1.9445043017931e-20	7.88673702897217e-19	35.7425586255854
C4BPB	1.97947976543913	8.44538700940137	10.2579578674802	2.18192127858542e-20	8.82793555146586e-19	35.6288880990648
P2RY1	-1.17412003178493	6.29779813461595	-10.2557478809662	2.21581273351419e-20	8.94308536342601e-19	35.6136792908572
ASRGL1	0.949988385014048	8.21897323536414	10.251304387994	2.28555042857441e-20	9.20199484286913e-19	35.5831032057288
PAG1	-0.841976000046341	8.70220274188219	-10.2416117385507	2.4453425374752e-20	9.82133062551318e-19	35.5164229386676
FAM19A2	-0.614876784883286	4.79149241174826	-10.2397623192935	2.47707191905695e-20	9.92456041146248e-19	35.503702376532
LOC648987	0.568490788621117	6.27286469642868	10.2316062656545	2.62196069733354e-20	1.04795696123766e-18	35.447613323289
EYA2	-1.210318371572	6.5045512390142	-10.2310636700147	2.63189360646064e-20	1.04937995199969e-18	35.4438824467013
NMT1	0.416490962137948	8.539728684603	10.2266931850938	2.71327888389417e-20	1.0792165067895e-18	35.4138335647243
TMEM37	-1.44226998509498	8.21362306234314	-10.2146820545646	2.95007626681746e-20	1.17057604543815e-18	35.3312748983849
RAD52	-0.406651458426201	7.05569344098174	-10.2128051701217	2.98889279766269e-20	1.18312734853633e-18	35.3183771340375
BTBD3	-0.847708633858465	8.29051354169239	-10.2121204073324	3.00318083693059e-20	1.1859323463246e-18	35.3136717157886
TDP2	-0.959150855286101	10.3868481586238	-10.204368734781	3.16974335619874e-20	1.24871205374461e-18	35.2604129086816
PLCD3	-0.917993551668452	8.3999007137764	-10.1995216387048	3.27853386416078e-20	1.2858224169629e-18	35.2271174644994
STAT3	0.61461487495149	9.59266785685476	10.1994766142743	3.27956163918393e-20	1.2858224169629e-18	35.226808210508
F3	0.965713236948462	9.54204007517781	10.1863682760111	3.59284230518124e-20	1.40530485129262e-18	35.1367926757269
MPP5	-0.672416585777577	7.76219693659431	-10.1858449306344	3.60595006984954e-20	1.40708956872541e-18	35.1331996754188
SEPT12	-0.388704237221203	5.45077936743297	-10.1803814272338	3.74566405530978e-20	1.45815248224081e-18	35.0956941164656
GRHL1	0.684885850059623	5.60650066968055	10.1791038741652	3.77910350911204e-20	1.46770041237141e-18	35.0869250513638
SULT1A1	-0.718258297605948	8.19678108420798	-10.170058367356	4.0245189468737e-20	1.55933537642751e-18	35.024848094146
MMP10	2.64785728287917	6.92870548567609	10.1691412208486	4.05027106171126e-20	1.56562942660092e-18	35.0185550324901
SERPING1	1.49044065433586	9.35909570292072	10.1667000959826	4.11961618055396e-20	1.58870537810731e-18	35.0018060587317
CHN2	-0.941480483692166	7.42921689155106	-10.1648922081061	4.17173333449362e-20	1.60504515932492e-18	34.9894027380989
STAT1	1.10268826618728	9.74922687099262	10.1585819228203	4.35883978384904e-20	1.67312388626206e-18	34.9461160083524
SLC41A1	1.01754161556525	7.66280861665517	10.1546013363968	4.48114010452143e-20	1.71606823491057e-18	34.918815182089
SULT1A2	-1.25364014456422	9.13053959114616	-10.1535829967243	4.51297255233075e-20	1.72424870114224e-18	34.9118315086933
DDOST	0.388636533035262	10.4964658058477	10.1500860205173	4.62400814625958e-20	1.76258199408464e-18	34.8878514605337
CTSH	1.15440233961189	9.80941561868194	10.1438241382057	4.82967048831222e-20	1.83672480210248e-18	34.8449186864391
EFR3B	-0.302548431198414	5.55076136161794	-10.1425919326783	4.87119977222594e-20	1.84824992279365e-18	34.8364715244401
MMP1	3.1043295203704	9.92644399016307	10.1392604280233	4.98527006532212e-20	1.88718257852091e-18	34.8136348048701
SAMD9L	1.35487302169548	9.20659212944863	10.1366781894402	5.07551100107555e-20	1.91693668932824e-18	34.7959359536634
TCP11L1	-0.451881115288843	6.26416145404351	-10.1315965128191	5.25787368161244e-20	1.98126786991103e-18	34.7611104113729
ZNF19	-0.368211938851034	6.39697027447412	-10.1306066258278	5.29414863360623e-20	1.98601433886127e-18	34.7543272741364
SERPINA3	2.5655053190121	7.9872804330608	10.1305945969017	5.29459096836156e-20	1.98601433886127e-18	34.7542448481284
MKKS	-0.601542063786604	8.0273949725437	-10.1239889004835	5.54314025555635e-20	2.07452024064197e-18	34.7089857452193
FCGRT	-0.760517861124331	9.80263243278993	-10.1235356583476	5.56061375676948e-20	2.07634074223862e-18	34.7058807270676
DCPS	0.707353157502847	7.88020355477226	10.1189541300006	5.74034872796175e-20	2.13860458152367e-18	34.6744968885716
PMEPA1	0.806854629725215	8.82708022287702	10.1129923819793	5.98291272888527e-20	2.22394184890641e-18	34.6336659619095
GUCA2B	-2.42385003919231	8.75218060444907	-10.1125130193271	6.0028538097453e-20	2.22632868660081e-18	34.6303832645936
RILPL2	0.901367649661449	7.64347767624036	10.1100144561111	6.10786769487043e-20	2.26018555800969e-18	34.6132738826191
SELENBP1	-1.569457907134	10.9131573490064	-10.1079041035685	6.1979879688271e-20	2.28839165656224e-18	34.5988240141974
EFCAB5	-0.390233202463588	4.15748545163365	-10.107331821717	6.22265388138569e-20	2.29235886945812e-18	34.5949057076304
SSR4	0.509903031395922	10.6005775424453	10.1048376707576	6.33129985584496e-20	2.32717666799551e-18	34.5778296428439
FAM195A	-0.812673955025728	7.57332924672376	-10.0921647756417	6.91319004535109e-20	2.53540090148767e-18	34.4910885180964
PODXL	0.992610252507479	9.44803489254753	10.0854840144513	7.2410602736971e-20	2.64974532282156e-18	34.4453768625309
ISG20	0.901231336999119	9.38688991342379	10.0835959023127	7.33649573912276e-20	2.67871563938214e-18	34.4324598223946
SEC14L1	0.852029414967889	7.93514828370874	10.0799446222867	7.5246160663581e-20	2.74132417621059e-18	34.4074829655481
PDPN	1.25011222815087	6.76265952966678	10.0695393450264	8.08745499990235e-20	2.93987023142146e-18	34.3363226194735
PPFIA3	-0.535595054898649	6.12000823465931	-10.067608498781	8.19641456562693e-20	2.97291538881451e-18	34.3231207051941
BTN3A1	0.670851117971383	8.3345582613899	10.0645284803965	8.37325431270212e-20	3.03038195092892e-18	34.3020633512306
CLDN2	1.42381189173625	6.84873191945351	10.0616408862792	8.54249220131362e-20	3.08485129559279e-18	34.2823236546494
FGFR3	-0.902693466560545	7.30889327435177	-10.0493406727225	9.30235315397874e-20	3.35190042421374e-18	34.1982617464094
JUNB	0.830058724807387	9.92504432268841	10.046166505978	9.50912469431227e-20	3.41892481094411e-18	34.1765749142426
SLFN5	1.01201226720026	7.42730064470076	10.0382057756864	1.00480405093512e-19	3.60481662456396e-18	34.1221957456712
SLC7A5	1.50560507002019	8.24475059948762	10.0330208861585	1.04152738770333e-19	3.72844162898058e-18	34.0867865079267
PRDX6	-0.757145240568887	10.6129432640051	-10.0174786308661	1.15980375805954e-19	4.142839150535e-18	33.9806832203799
NVL	-0.624156776339135	7.71470088275553	-10.0145612107117	1.18345103880529e-19	4.21815763117028e-18	33.9607733301606
OXR1	-0.615706298350586	7.33300311647664	-10.0109097022928	1.21372553435983e-19	4.31672103116704e-18	33.9358566316913
NNMT	1.64013540333271	8.71258558201956	10.0053833122533	1.26101632703082e-19	4.47524910715872e-18	33.898152634353
APOL3	0.993834881368477	7.46761454676365	10.002670072458	1.28490076960581e-19	4.55020666088147e-18	33.8796442282748
ACTN1	0.573165491306515	9.37835885195861	10.0019731009138	1.29110847502595e-19	4.56237838159922e-18	33.8748901212989
RAC2	1.26521239691928	9.29840407272348	10.0003145269386	1.30600112259334e-19	4.60512215968835e-18	33.8635773207177
NSUN3	-0.56781659060572	7.37457678979897	-9.99407740953338	1.36355127467106e-19	4.7977775299163e-18	33.8210413118337
PPA1	0.513393089944019	10.9091753054011	9.98958736607266	1.406536456819e-19	4.93847245936854e-18	33.790426021965
NCBP1	-0.345769033372396	7.874292187716	-9.9852337435814	1.44950237490377e-19	5.07850119309368e-18	33.7607457132326
HNMT	-0.744215669318504	6.92243391392489	-9.98446769383215	1.45719649256734e-19	5.09461882019244e-18	33.7555237483662
DUSP16	-0.495847181581465	7.82663040314527	-9.98002347505457	1.50264213578291e-19	5.2423745868511e-18	33.7252315381617
COTL1	0.737679860751818	9.8713822750462	9.97612038857555	1.54371563427124e-19	5.37428442907919e-18	33.6986318069873
RELL1	-0.541331982657493	8.44654402861684	-9.97309377892038	1.57633291023025e-19	5.47626034446445e-18	33.6780079331107
NHEJ1	-1.00353678900268	7.72402595367317	-9.97132694055485	1.5956898474795e-19	5.53183678283049e-18	33.6659694324317
PLD1	-0.619987757531068	7.63171346532031	-9.95948355909194	1.73169027534997e-19	5.99070247146805e-18	33.5852937789646
TINAG	-1.41055402306783	6.74935295020443	-9.95189592020319	1.82481941661718e-19	6.29964388541617e-18	33.5336262479969
PTPN21	-0.624688485162486	6.74010010526319	-9.94832418926204	1.87036654051993e-19	6.44337360308405e-18	33.5093098004644
PDIA4	0.744323042559085	10.5885301040203	9.94657087993037	1.89313702370462e-19	6.50820195602172e-18	33.4973743974373
ZYX	0.776578441776744	8.87507052781264	9.9457853452449	1.903428132033e-19	6.5299481354557e-18	33.4920272338858
ZFP3	-0.787010667669662	7.02451639296559	-9.93962126054424	1.986138004923e-19	6.7883954037438e-18	33.4500734933621
ZNF44	-0.481026990580528	6.15335753336539	-9.93955776658394	1.98700831032035e-19	6.7883954037438e-18	33.4496413933559
STXBP1	0.852110232897267	7.4231650811497	9.93043459525601	2.11608479569767e-19	7.21440338110838e-18	33.3875654311441
CCDC112	-0.697883886313901	5.74319377345893	-9.91463746410608	2.35961267564315e-19	8.02804585326772e-18	33.280128416504
SLC20A2	-0.914757194295383	8.40108304742604	-9.91106219478925	2.41848745847497e-19	8.21138824303244e-18	33.2558216611671
PADI2	-1.9243671438211	8.16295753660179	-9.90934270700675	2.4473207859144e-19	8.29218752708898e-18	33.2441327467224
C19orf10	0.613511443456387	9.46539024760786	9.89638148348231	2.67595189309899e-19	9.04823405003309e-18	33.1560478953961
SELP	2.14456138489437	7.46252748838175	9.88885860362561	2.81827067702324e-19	9.50993099150446e-18	33.1049419196891
TUBB6	0.876798687613823	8.95623392161976	9.88710615070624	2.85249053528395e-19	9.60571812771385e-18	33.0930388820359
COL4A1	1.51216099226441	8.6239198582417	9.88449615995566	2.90422299835466e-19	9.75996737018493e-18	33.0753127257926
THY1	1.54330464638758	8.34630287382447	9.88384876145123	2.91719883980268e-19	9.78360759572928e-18	33.0709160897347
LAMC1	1.0786969605855	8.66573224897371	9.8785272027036	3.02606770616216e-19	1.01281009994659e-17	33.0347802152289
PDIA6	0.528771403205035	10.9612681390693	9.87727383429551	3.0522916812589e-19	1.01951495162861e-17	33.0262703182308
LETM1	-0.528565742751562	8.3756514646763	-9.86286763670079	3.37043663359447e-19	1.12350162035223e-17	32.928486798689
BCL2L13	-0.410538769394471	7.02990047615588	-9.86178628592951	3.39560689946748e-19	1.12960522855618e-17	32.9211491857309
LRRC28	-0.471775403633233	6.77203680556847	-9.85486467531865	3.56120679538508e-19	1.18230629636303e-17	32.874189085194
DNAJB11	0.657798079076024	9.59952267009642	9.85324556441305	3.60108914384948e-19	1.19314154792293e-17	32.8632059187701
FDX1	-0.630597583667423	7.68914380663503	-9.85251485507719	3.61923334710606e-19	1.19674529170272e-17	32.8582494074883
MMP9	2.17816935489624	8.63334194680159	9.84662780537184	3.76877084997155e-19	1.24369438049061e-17	32.8183217241376
APOM	-0.572189969992824	6.21731222241934	-9.84469048700015	3.81931240406424e-19	1.25785234715452e-17	32.8051842378404
LDHB	0.611467411183652	10.6066299625875	9.84120026139643	3.91207404913052e-19	1.28583080572919e-17	32.7815185275525
RALGPS1	-0.486741839291942	6.47986593646965	-9.84000375621814	3.94438724351928e-19	1.29215609164112e-17	32.7734062736422
DAP	0.461942718725542	9.27799494536415	9.83990698351212	3.94701229182901e-19	1.29215609164112e-17	32.7727501751409
CDC27	0.493121466088848	8.06810636707287	9.83474171467457	4.08967567783234e-19	1.33620415450129e-17	32.7377342868848
ZADH2	-0.659718576024624	7.91187701035325	-9.83420619489546	4.10475688773394e-19	1.3384758746597e-17	32.7341043414714
SLC41A2	-0.636097315117455	8.76115364622357	-9.8323729260784	4.15680509569318e-19	1.35276896266363e-17	32.7216783537951
DUSP6	0.654193287067901	9.30771545495139	9.83088250216802	4.19960296041579e-19	1.36400122187706e-17	32.7115768328921
HAVCR1	-1.22970551164865	5.01759336010089	-9.8197478494684	4.53351244457745e-19	1.46955412253655e-17	32.6361288154737
DNAH3	-0.311225680755731	5.41810818871695	-9.81512741334278	4.67970497854351e-19	1.51396270887379e-17	32.6048304371278
STX3	-0.628114046529499	8.11501765813162	-9.81447752789293	4.70064029917011e-19	1.51775380012616e-17	32.6004286265937
PUS10	-0.622148349965038	5.95434749428324	-9.80401240327998	5.0508792445699e-19	1.6276483076386e-17	32.5295614259889
SLC9A3R1	-0.754511293418709	10.1388701877966	-9.80239548740691	5.10726035582274e-19	1.64260266170572e-17	32.5186146472106
SRP19	0.430855177317861	9.42573215922127	9.79709023363743	5.29668496984236e-19	1.70020490055349e-17	32.4827020714195
ACAA2	-0.702693372924649	8.74080544552252	-9.79247593792873	5.46711022189623e-19	1.74948177684134e-17	32.4514728007546
SSTR1	-0.788589940190232	6.68712132555553	-9.79236040430086	5.47144662095882e-19	1.74948177684134e-17	32.4506909484077
ZAK	0.720140944484204	6.67619876451624	9.79197293716272	5.4860146663643e-19	1.75074037812056e-17	32.4480688623394
OSMR	1.55223667383732	7.06401150606946	9.7896929197407	5.57252380612059e-19	1.77490811441756e-17	32.4326402237053
ELL2	0.958963821333054	8.0750141950476	9.78710686807598	5.67228765625996e-19	1.80319615512804e-17	32.4151423475156
AGPAT4	1.14660094026964	7.17382995185636	9.78235335464548	5.8603228271638e-19	1.85938219643365e-17	32.3829834975941
LDHD	-1.34259869676608	7.52985307876237	-9.77212313420096	6.28628841596828e-19	1.99069829511057e-17	32.3137935144738
SESTD1	0.662066230836533	7.29448421880566	9.77155371275168	6.31088247523881e-19	1.99465070479381e-17	32.3099431666921
CD40	0.995835305185795	6.8690676135327	9.75622657054049	7.01006431314953e-19	2.21139327671711e-17	32.2063356219955
TWSG1	0.763295041696339	8.21184218387597	9.75257042991847	7.18791823736826e-19	2.26316347255723e-17	32.1816303076845
NGEF	-0.645956227627809	6.47195996685894	-9.74655330242338	7.49044372931791e-19	2.35391482615798e-17	32.1409790886719
AGMAT	-0.619234042274421	7.24656858274296	-9.74598645794278	7.51958759517528e-19	2.35857236056669e-17	32.1371500334166
C1R	1.43279153962446	9.5736871102212	9.73696907830989	7.99866748746815e-19	2.50406953452734e-17	32.0762488874488
OLFM4	1.66116021278802	12.5882276777761	9.73640353753474	8.02970565152119e-19	2.50901637502086e-17	32.0724300924285
LTK	-0.554361164425514	5.73670129683351	-9.73004702752966	8.38691229539644e-19	2.61566827212676e-17	32.0295138854645
VSIG10	-0.960056567782622	8.11536285410818	-9.72824918710788	8.49077903411554e-19	2.64305592353082e-17	32.0173776725475
PIK3R3	0.726918869679812	7.37367797353362	9.72796699252872	8.50719801674005e-19	2.64317037248412e-17	32.0154728141327
SPCS3	0.789458856119811	9.56575974793641	9.72470910359621	8.69905407915647e-19	2.69768970850225e-17	31.9934830974172
CKAP4	0.484344796123102	9.80928418331697	9.72378321829809	8.75436007482446e-19	2.70973773218298e-17	31.9872341872858
TSTA3	0.779829268481025	9.84348460287799	9.71823761705272	9.09301145104394e-19	2.80927991677937e-17	31.9498111037588
SIAH1	-0.354470709725714	6.64165260157808	-9.71578312152422	9.24702805208719e-19	2.85151331336554e-17	31.933250213478
AFAP1L2	0.586776429964921	7.19673420681576	9.71178781830462	9.50329508126289e-19	2.92506093650759e-17	31.9062967190183
PGM1	-0.641296696097212	9.60601408277157	-9.70844440411466	9.72316734590627e-19	2.98715292322833e-17	31.8837443789257
SLC16A9	-1.87213624423001	6.99162425740349	-9.70402342810633	1.00216875456795e-18	3.07313089040417e-17	31.8539282063754
MAP3K2	-0.318459426507435	6.87927457499855	-9.70169415868175	1.01826158636637e-18	3.11667537968309e-17	31.8382211594425
SNX32	-0.444401404347265	5.19793892283467	-9.69841346744751	1.04136448268248e-18	3.18147475627688e-17	31.8161008522489
GCOM1	-1.08552577168786	7.16956787771909	-9.69698185118636	1.05160868368938e-18	3.2068222582061e-17	31.806448987887
APPL2	-1.07614645388507	8.77982356771354	-9.6953368316875	1.06350370722836e-18	3.23710084046754e-17	31.7953590601986
TTYH3	0.718264203563288	8.14493969551657	9.6938664867796	1.07424884907896e-18	3.26377413243232e-17	31.7854473268384
FYN	1.08986764912863	7.61424997307752	9.6885820006056	1.11376622304909e-18	3.37760375597593e-17	31.7498289634052
GRINA	0.769980258363938	8.18664647575674	9.67853921687623	1.19289233340866e-18	3.61091140702948e-17	31.6821598099367
COL1A2	1.49309883213285	9.29542520260474	9.67394276193376	1.23094808537018e-18	3.71927011409004e-17	31.6511976795932
ACVR1C	-1.2373815136293	6.37636598596905	-9.66923728571532	1.27115695200692e-18	3.83372555470658e-17	31.6195071575122
TTC9	0.850953206838309	6.67737168819351	9.66824526069832	1.27979917948636e-18	3.85273365422339e-17	31.6128268240321
SSR2	0.327876058714844	11.4059553758317	9.66345393280966	1.32236932725765e-18	3.97362330510068e-17	31.5805656399598
SND1	0.450026170991981	9.1338273383855	9.66033186344868	1.35086297748719e-18	4.05185075597115e-17	31.5595473703825
BPHL	-0.684674326152285	6.94472311593489	-9.6541866103431	1.40874311034632e-18	4.21777687237687e-17	31.5181843651942
ZNF33B	-0.636269710475204	6.02458588397746	-9.65127137209253	1.4370565813293e-18	4.2947387885208e-17	31.4985658567371
AGTRAP	0.604838080907795	7.78702160785625	9.65089773068134	1.44072613926869e-18	4.29790531437274e-17	31.4960515530634
SENP8	-0.64570984646225	6.01118268215962	-9.63699600800661	1.5840835209676e-18	4.71701687880171e-17	31.4025315855882
E2F2	-0.393654067992314	6.6683311531409	-9.63310077795515	1.62673654881295e-18	4.83241562062457e-17	31.3763370813493
C2CD2L	-0.441676606308073	7.16492228266144	-9.63292335464019	1.62870630318008e-18	4.83241562062457e-17	31.3751440512971
C6orf136	-0.846583731570009	8.20919575831264	-9.62663356698476	1.70008888290575e-18	5.03513734439012e-17	31.3328558853673
PPP1R3B	-0.57532905575554	6.63449976329364	-9.61995808582567	1.7792530919016e-18	5.26013656451411e-17	31.2879865806132
NUCB2	0.854598037268845	9.05901563980537	9.61371948702098	1.85654501604344e-18	5.47880408229165e-17	31.2460649719286
ZBP1	1.37225498110447	7.74034785568966	9.60995854206101	1.90474381406905e-18	5.61098683117622e-17	31.2207977225678
ZNF608	-0.616764964093835	6.2104766219648	-9.60767740186298	1.93458198757774e-18	5.68870742668618e-17	31.205474201235
DAO	-0.895496566554624	5.14246653241126	-9.60670296310195	1.94746923174523e-18	5.71639498024042e-17	31.1989288670913
ZNFX1	0.595955498532227	9.1502167909811	9.60117355955232	2.0222300432794e-18	5.92527795777259e-17	31.1617927139763
ASB7	-0.429658811359945	7.44693757663476	-9.59718480775079	2.07792520476431e-18	6.0686161506357e-17	31.1350090667643
OLFM1	0.820327264855308	6.71623155234564	9.59714275924612	2.07852037952179e-18	6.0686161506357e-17	31.134726743392
ICAM2	1.08896448765392	8.84362031177536	9.59641951742334	2.08878405903833e-18	6.08778886728923e-17	31.1298708081129
CA12	-0.922160582659684	9.82348342266267	-9.59399647108982	2.12353858252251e-18	6.17814661455798e-17	31.1136032405135
GPR125	-0.942469031421814	7.21475605148414	-9.58980741687247	2.18498482153408e-18	6.34570459545004e-17	31.0854831293973
MYEOV	1.27051025018996	8.01749246404962	9.58870890499146	2.20138855105838e-18	6.38034182194525e-17	31.0781098972523
HADHA	-0.574942628095208	9.93250010435533	-9.58849076333433	2.20466053117559e-18	6.38034182194525e-17	31.0766457666355
TEX11	-1.10903762327631	5.82424884440098	-9.58555735199318	2.24913224472744e-18	6.49762467963627e-17	31.0569584919589
BTBD9	-0.394139747357109	6.43491384262431	-9.5838263898902	2.27579152649308e-18	6.56312768244509e-17	31.0453424580578
ASPG	-0.443017453924851	6.09543102451365	-9.58156120349656	2.31115367599217e-18	6.65138467950347e-17	31.030142654719
PRRX1	1.59537917244585	7.28295863984034	9.58135032167902	2.31447344468057e-18	6.65138467950347e-17	31.0287276735291
IKBIP	0.864523046897424	5.88767003160995	9.57968347669311	2.34088080722496e-18	6.71555474783508e-17	31.0175438661699
UGDH	-0.729144776469276	10.315255437563	-9.57590591829901	2.40184138893093e-18	6.87845602635229e-17	30.9922009761195
PECR	-0.677765944892879	7.27650679359836	-9.57501514562971	2.41644470382474e-18	6.90826301004896e-17	30.9862255435144
RETSAT	-1.04536866074812	9.58719454639234	-9.57034194819277	2.49451548961739e-18	7.10909577210169e-17	30.9548807138503
LPGAT1	0.790157263625172	8.59893290812501	9.5702940544883	2.49532844857884e-18	7.10909577210169e-17	30.9545595052384
SLC7A1	0.497813133906407	8.32975920952135	9.56817446028867	2.53157191302505e-18	7.19989545626659e-17	30.9403446742135
IGKC	1.32167500989368	12.0931373771725	9.56697326825927	2.55234320069558e-18	7.24645439411277e-17	30.932289570842
ALDH5A1	-0.666999136699249	6.52686484066645	-9.56342592703712	2.61467872639482e-18	7.41065655551523e-17	30.9085037425612
SP110	0.960310242274366	8.11922609224994	9.56260263102443	2.62936108746462e-18	7.43946546860479e-17	30.9029838402869
SOCS3	1.56246335887112	7.88054424920139	9.56232787842582	2.63427914125145e-18	7.44059598953474e-17	30.9011417659711
GPR183	1.49211348150141	7.69849681337344	9.56199499609779	2.64024996569843e-18	7.44469112759523e-17	30.8989099903837
MT1G	-1.31458216314907	9.63103948521045	-9.54998914998695	2.86482765452802e-18	8.06412256189964e-17	30.8184389552232
MTDH	0.438780051256824	9.37506661023955	9.54847805914194	2.89440667998023e-18	8.13348034116629e-17	30.8083135260196
TUBB	0.552333705559395	11.6598197860298	9.54630995384907	2.9373775188915e-18	8.24016960878812e-17	30.7937867432183
RAB40C	-0.460089018798392	7.51555168820448	-9.54594905250163	2.94459172554299e-18	8.24635917423748e-17	30.7913687541242
UBE2A	-0.52482493538813	9.4158966354625	-9.5452673339912	2.95826696781346e-18	8.27059119846931e-17	30.7868014352183
ULK3	-0.638482125339949	7.43273885283298	-9.54343616618756	2.99531344262637e-18	8.35997058639465e-17	30.7745337877324
CHP2	-2.36462525583823	8.85197451030911	-9.53920775948794	3.0826298904326e-18	8.58911445105813e-17	30.7462098169208
HOXA6	-0.918302823994219	6.96358433489008	-9.53619966853271	3.14628255030246e-18	8.75166127632274e-17	30.7260632200715
TSPAN7	-1.28403970221833	8.93386902880414	-9.53185265522306	3.24058227664836e-18	8.99876363399133e-17	30.6969537786523
C2CD4A	1.3200110645286	7.38474989583163	9.52760635958594	3.33540847980748e-18	9.24649350791074e-17	30.6685239801963
PARP9	1.04566818055598	8.27840157258606	9.52684928322921	3.35260253470028e-18	9.27853881326211e-17	30.6634557423224
KLHL5	1.39754528998559	6.40218354743164	9.5188811768665	3.53899753279785e-18	9.77796516318493e-17	30.610123275557
IMPA2	-0.908038519904819	8.25103564545869	-9.51021933646346	3.75331987992062e-18	1.03527501612484e-16	30.5521680616856
NECAB3	-0.484078428644235	7.36134383587447	-9.5078669005701	3.81372213840899e-18	1.05017662965185e-16	30.5364319371588
GDPD1	-0.487152615886372	5.05689458461811	-9.50633765959568	3.853504824346e-18	1.05935999904016e-16	30.5262032523917
IGFBP7	1.09226943567315	9.53331991877574	9.49790794495179	4.08031979173292e-18	1.1198437668411e-16	30.4698311857401
FAHD1	-0.820662404496918	7.8436102350997	-9.49392121876597	4.19216286307135e-18	1.14862472323121e-16	30.4431778461273
AUH	-0.727527178538354	8.01591874013825	-9.49042527833775	4.29274172508933e-18	1.17355803027128e-16	30.4198094283533
PLIN2	-0.545881315865314	7.55483108899493	-9.49026479509771	4.29741599716755e-18	1.17355803027128e-16	30.4187367716181
EFNA5	-0.804885940796633	6.6103065791659	-9.48580487484631	4.42935994316713e-18	1.20758725470419e-16	30.38893000174
GLYCTK	-0.551352047509258	7.74803554747953	-9.48063271080464	4.58742446140768e-18	1.24861353067769e-16	30.354370311932
P4HB	0.531293772000712	10.9059220190216	9.47982554709523	4.61259254675686e-18	1.25339210342319e-16	30.3489776515782
DCST2	-0.508079281821558	5.50348121199103	-9.47767420102762	4.68034576768532e-18	1.26970764013961e-16	30.3346054290174
CACNA2D4	-0.407238604061979	5.91237121049049	-9.47506605235368	4.76381293092399e-18	1.29022545285404e-16	30.3171832979229
SEC24A	0.672740980421622	8.68061300802366	9.47314874908123	4.82611327212293e-18	1.30495250003363e-16	30.3043771889902
EPB41L4B	-0.897485808704915	7.140097279794	-9.46454201895254	5.11590429004942e-18	1.38104255646301e-16	30.2469039775649
ATP8A1	-0.692926213387657	7.37850192492637	-9.46365509923292	5.14673270716491e-18	1.38709079359876e-16	30.2409826091848
RAB31	1.40771189041829	9.41917213056764	9.46233559802409	5.19293918926882e-18	1.39725702009297e-16	30.2321736066464
SLFN11	1.4407472738352	8.1872382808601	9.46207402180891	5.20214794974645e-18	1.39745139132912e-16	30.2304273813856
TMEM120A	-0.683155134738266	8.82931468060711	-9.46040113760431	5.2614266484671e-18	1.41107349544475e-16	30.2192600443166
TCN1	2.98820821045689	7.15274401194802	9.45936456136712	5.29849411331507e-18	1.41870410673104e-16	30.2123407883897
SLC44A1	-0.637291220150706	9.72873324664092	-9.45840660293918	5.33298094629339e-18	1.42562008510736e-16	30.2059465922065
ZNF219	-0.444074412191299	6.84896849348	-9.45177584862438	5.57788437433529e-18	1.48867134509205e-16	30.1616948431087
HEG1	1.25079259721114	8.22524437677134	9.44626296640173	5.78998530007435e-18	1.542778121947e-16	30.1249131957668
TUBA1A	0.785800592523973	9.55922856090363	9.44312955992694	5.91409164305039e-18	1.57330124533297e-16	30.104011228968
TMEM39A	0.54135949096302	8.04346792439291	9.44174254180192	5.96986865464434e-18	1.58557785703271e-16	30.094759783076
PMPCB	-0.394473067015577	8.67465852777742	-9.43429295879543	6.27850918868169e-18	1.66486651867989e-16	30.0450804913563
SETD7	0.538373567577841	7.84870673881788	9.43361239704944	6.30748357564428e-18	1.66986064373206e-16	30.0405428145754
CREB3L3	-0.737632542210835	6.01867521195292	-9.43270055234082	6.34651304559641e-18	1.67749647386575e-16	30.0344632604343
SUCLG1	-0.607041324972515	10.4778536038566	-9.43140532958071	6.40236506518096e-18	1.68954720397973e-16	30.025828023155
CXCL9	2.35006736366192	7.91065184177774	9.43114720572068	6.41355400125604e-18	1.68979189981893e-16	30.0241071726356
UGP2	-0.791834462712892	9.73353588917348	-9.41627487129072	7.09213584590077e-18	1.86559426476754e-16	29.9249898373296
PCDH17	1.313456631418	6.94972437215668	9.41504193961222	7.1514941282356e-18	1.87820819473135e-16	29.9167758246266
TGFBI	1.2260545262139	10.5135419585111	9.40656951067624	7.57296078943269e-18	1.98573161336924e-16	29.8603430785398
PLK2	1.03406780836581	7.51320003696645	9.40583399944461	7.61069319410881e-18	1.99245285894101e-16	29.8554450183478
KALRN	-0.33919045599202	6.21825452720975	-9.40402798902943	7.70413761188661e-18	2.01371482626884e-16	29.8434187574616
MED14	-0.38623654226253	7.6650738152233	-9.40253596635684	7.78219538631727e-18	2.03089400041976e-16	29.8334840732694
GUCY1B3	1.09103056765398	6.2603694445306	9.39982454083874	7.92606550613668e-18	2.06516646660685e-16	29.8154316353524
WDR35	0.469416049406751	5.2376803986342	9.39952012065107	7.9423823746977e-18	2.06614866610027e-16	29.8134049674673
SGMS1	1.0499215893789	7.19349437798572	9.39408722775456	8.23926243365399e-18	2.1399989667978e-16	29.7772402582761
CRYL1	-0.851674300060598	9.09878335513701	-9.39136848958447	8.39194142867022e-18	2.17622203946319e-16	29.7591459255943
ADM	1.05416542576481	9.889803178899	9.38835691600715	8.56434911493023e-18	2.21743925904962e-16	29.739105205918
MAFF	0.848439345003075	8.2647312529109	9.38757807577722	8.60950634083847e-18	2.22563172550372e-16	29.733922798255
SNX10	1.44492120545068	7.54312816208008	9.38604075187525	8.69933606514624e-18	2.24532863612482e-16	29.7236939632033
TRERF1	0.534194411933458	6.15216417430835	9.38408340383422	8.8150578001237e-18	2.27163625656709e-16	29.7106714430791
ZNF439	-0.702015900410678	7.00288818510263	-9.38236332932953	8.91801346227087e-18	2.29114327302216e-16	29.6992284762685
SLC47A2	-0.372493173999525	5.10109518806777	-9.38235389173277	8.91858163604302e-18	2.29114327302216e-16	29.6991656941385
SSR3	0.634037127250659	9.21128323763877	9.37928134254514	9.10548416278555e-18	2.33551413876308e-16	29.6787274487466
ATP2C1	0.471245737920484	8.45356902935699	9.37877101790231	9.13690180056441e-18	2.33992786858311e-16	29.6753330991188
CHCHD10	-0.624529664101564	9.89682747046632	-9.37383144388961	9.44662404311832e-18	2.41549003288865e-16	29.6424822458539
ADAMTS1	1.28044143852061	6.62690555161696	9.37285785972448	9.50888952589702e-18	2.42764160965808e-16	29.636008237625
FXYD5	1.04331473604813	8.8795492334173	9.36686672004604	9.90112883106893e-18	2.52386824243362e-16	29.5961753780194
FREM2	-0.699348540417832	4.14643943100619	-9.36573130547826	9.97725635448486e-18	2.53934281900003e-16	29.5886276339978
ADAMTS9	0.983871600440672	6.7151417479812	9.36457655613196	1.00552767672181e-17	2.55525065626205e-16	29.5809517549302
MT1M	-2.28914812203106	8.43260049631557	-9.3590395465889	1.04378883018892e-17	2.64839301490307e-16	29.5441515317487
C11orf52	-0.885864241648445	7.44058405756921	-9.35809770448097	1.05043948186303e-17	2.66116722274439e-16	29.5378927459696
LAMP3	1.76147879824963	8.17706780626711	9.35468400902478	1.07489948444482e-17	2.71895081572241e-16	29.5152100730816
CYR61	1.76140547170259	7.18497429813032	9.35353364199268	1.08326898359933e-17	2.73355219323638e-16	29.507567118278
MAPKAPK2	0.606289533971784	8.48122887813603	9.35343468358978	1.08399197314833e-17	2.73355219323638e-16	29.5069096643415
MLKL	0.957385293464913	8.89731768659098	9.34652104355406	1.13570794678723e-17	2.8595875779427e-16	29.4609844901593
CHST3	0.543763096699349	6.11826336786119	9.34360372416553	1.15825900735503e-17	2.91191619452141e-16	29.4416099347522
RARRES3	0.884487672291023	10.1748240887774	9.34186955541095	1.17187449657789e-17	2.94165508157746e-16	29.4300941506591
NDUFS1	-0.457192630119111	7.56164649546679	-9.33446535002745	1.23181871815142e-17	3.08693278829789e-16	29.3809365253162
IL15RA	0.752107373751802	8.18357977715439	9.33426307613698	1.23349837535678e-17	3.08693278829789e-16	29.3795938298891
PDHA1	-0.629466828470784	9.59919409091985	-9.32754455854453	1.29059998329196e-17	3.22493322076915e-16	29.3350032598432
CD34	1.12624602985539	7.70672548284786	9.32646275565105	1.30003671620297e-17	3.24359160692641e-16	29.327824641523
ZNF350	-0.58653759663916	6.22904671904614	-9.32482844559523	1.31442322045554e-17	3.27452453422714e-16	29.3169803697137
PCK1	-3.21912757173904	7.98398327576314	-9.32262719551293	1.33405067672055e-17	3.3184006787851e-16	29.3023755067573
CD82	0.845605399765986	8.24492142752474	9.32113705273603	1.34750254363111e-17	3.34680609139871e-16	29.292489530936
CD81	0.64500145296563	10.7061687163711	9.31950042275031	1.36243210954996e-17	3.37879059457218e-16	29.2816324948039
RPL10L	-0.630892955523958	6.8488094592309	-9.31677518603553	1.38765760926784e-17	3.43277103512252e-16	29.2635556802592
FSTL1	1.23969813250404	8.51409556505685	9.31669915843774	1.38836795372053e-17	3.43277103512252e-16	29.2630514124538
ANXA1	1.3349259737283	8.78599741450632	9.3149420675398	1.40488591482914e-17	3.46840425179782e-16	29.2513976524872
SPARC	1.22106961677871	10.5719481764845	9.31398588622212	1.41395661177783e-17	3.48557238415352e-16	29.2450562510741
PANK3	-0.717754370862922	8.75140830390576	-9.3103595332069	1.44888946402442e-17	3.56634720539464e-16	29.2210087642665
GZMK	1.73933587992432	7.34703345192073	9.30899109765888	1.46229335143431e-17	3.5939678534431e-16	29.2119352719808
CEP70	-0.745692921523318	6.42910885660565	-9.30404846895531	1.5117407940635e-17	3.70996060444765e-16	29.179167605174
KRTAP4-1	-0.457320341483615	4.82143717410218	-9.30261951713764	1.52634349737259e-17	3.7402229719099e-16	29.1696956012609
IL33	1.63207786972595	6.2123330985447	9.3022319479313	1.53032823468962e-17	3.74441531064398e-16	29.1671266521423
IL1RN	1.60358140123999	6.8476697476457	9.30039044827612	1.54940301399368e-17	3.78028214586194e-16	29.1549211477925
PPIB	0.523666311088013	11.7345951892421	9.3003736386713	1.549578216103e-17	3.78028214586194e-16	29.1548097380628
CCL20	1.86870750886593	8.99030701530703	9.295454963488	1.60169899542741e-17	3.90165345528154e-16	29.1222137110532
PCK2	-0.790536185493123	9.50290168629583	-9.29359081221008	1.62190442149676e-17	3.94503694369086e-16	29.1098619136004
TSPAN18	0.801224730196444	6.94859048386809	9.29123363272648	1.64781665399051e-17	4.00215292643979e-16	29.094244841991
RRAS2	-0.599171211992177	8.13539554116758	-9.29062991250873	1.65451918128928e-17	4.01251360210464e-16	29.0902452733636
SRM	0.787922027316515	9.28744074433265	9.28922959955502	1.67016996133609e-17	4.04451305195902e-16	29.080968807453
TMEM184B	0.545751709801817	8.4484426171957	9.28850260653358	1.67835320263808e-17	4.05836155474908e-16	29.0761530293624
ZHX2	0.812950057846192	8.27375562386423	9.28699408306207	1.69546086817839e-17	4.09371761235975e-16	29.0661607173518
ENTPD1	1.24989964882836	7.94994487750549	9.28627736517591	1.70364952373784e-17	4.10746657502065e-16	29.0614134909664
CPA2	-0.60800222103982	4.61545149798868	-9.28530011076803	1.71487820817075e-17	4.12849407221458e-16	29.0549408365267
LSAMP	0.745953235832045	6.05046101541764	9.28121389543428	1.7626308435385e-17	4.23726162051801e-16	29.027879737065
CHST2	1.18473115911184	7.91363679598845	9.27820160918053	1.79867691129514e-17	4.31761118050978e-16	29.0079340299681
CLEC1A	1.1477723479628	5.58050207867046	9.27736758170794	1.80878597929222e-17	4.33555731018996e-16	29.0024120471002
CALR	0.558100659030343	10.702579934912	9.27629398043331	1.82188200016058e-17	4.36060042102387e-16	28.9953041912211
PRAP1	-1.444047129486	8.45614046791706	-9.27494530968438	1.83846693810482e-17	4.39390929895096e-16	28.9863757166207
MMP7	2.53596721088755	7.69013380270622	9.27415238948193	1.84828759356307e-17	4.41097852220335e-16	28.9811266830399
GJA1	1.41717678373036	8.88305036478753	9.27081310898124	1.89022109304652e-17	4.50452543259001e-16	28.9590231683411
PSME1	0.347023354360612	10.7371718906011	9.26930382267818	1.90948298839884e-17	4.54385207658435e-16	28.949033951957
CNIH4	-0.532096451484955	8.51649330873134	-9.26571420791384	1.95608148585956e-17	4.64802219735199e-16	28.9252788755579
ROBO1	1.39800154130685	8.50428709269248	9.26392544927537	1.97972218181581e-17	4.69741861209813e-16	28.9134428393441
SFXN3	0.491658652856556	7.85278840089934	9.2628667434518	1.99384779029371e-17	4.72412828241246e-16	28.9064379511213
CH25H	1.00200131868042	7.26274168110289	9.26191168738019	2.00667634288002e-17	4.74769243365019e-16	28.9001191524301
HYOU1	0.717102974502431	9.4789395408984	9.25576449381524	2.09123191329711e-17	4.94064790764182e-16	28.8594550649074
CBS	-0.53802926981998	6.20814553524418	-9.25435847886496	2.1110638451298e-17	4.98035649538e-16	28.8501558140457
ADRBK2	0.820745203795546	6.57817795278736	9.2483173895104	2.19842145192522e-17	5.17604405908037e-16	28.8102075297688
HSD3B1	-0.54471926045439	4.83013960246246	-9.24819024687345	2.20029807576138e-17	5.17604405908037e-16	28.8093668864072
TBC1D12	-0.585888156506376	6.84662928153934	-9.24183942775084	2.29608905650561e-17	5.3936802415803e-16	28.7673827903405
CCDC17	-0.68569986710777	6.44084776378201	-9.24151926170852	2.30102639168981e-17	5.39757857435272e-16	28.7652665605793
TMED6	-1.25676085245868	6.22848494816709	-9.23245307114765	2.44530086475365e-17	5.72784770126577e-16	28.7053540872987
MT1F	-1.42666343112461	11.0191632193777	-9.22938262968781	2.4961711746907e-17	5.83870038829997e-16	28.685069319713
MUC1	1.06451885516483	11.154513204753	9.22849998103612	2.5109882338723e-17	5.86502741094684e-16	28.6792386707219
FAM20B	-0.383582573640237	7.83504465278742	-9.22786848819756	2.52164270978006e-17	5.88157089262722e-16	28.6750672685004
SLC10A2	-0.781164449729324	4.48719753929354	-9.22649666586658	2.54494292139168e-17	5.92752122865018e-16	28.6660059555664
NR1H4	-1.29696981030304	4.7525811439458	-9.22204380305558	2.6220578335556e-17	6.09850654592656e-16	28.6365974274412
AHCYL2	-1.00511090477416	10.0424624438209	-9.21488138634328	2.75099450018196e-17	6.3810823013385e-16	28.5893067896921
CNST	-0.579238249000797	6.77406200942608	-9.21486472525521	2.75130165418737e-17	6.3810823013385e-16	28.5891968015966
TCF4	1.18177710739532	8.83419738643478	9.21276622847752	2.79026189179254e-17	6.46234072744693e-16	28.5753442740344
ICAM1	1.43875254709876	8.02637639850786	9.21097126757234	2.82402123728383e-17	6.53134237561136e-16	28.5634965229033
CRAT	-0.783195276147312	8.23114169396157	-9.20906907275545	2.86024026918215e-17	6.60583120794145e-16	28.5509420605411
PLXNA2	-0.833129931484974	7.27699251183803	-9.20676439310244	2.90474152327088e-17	6.69921269799742e-16	28.5357327106889
OSBPL11	-0.491452940074422	6.58981011937898	-9.20647741467029	2.91033074260562e-17	6.70271557181632e-16	28.5338389599669
MXRA5	1.45726919256541	9.68973815730516	9.20613305600421	2.91705160566939e-17	6.70881128359746e-16	28.5315665948956
ZG16B	1.09980372708697	10.1267195239224	9.20242435812757	2.99041873781817e-17	6.86697046979057e-16	28.5070958593096
ERLEC1	0.601553984054036	8.93264598740164	9.20213369274068	2.99624566553313e-17	6.86697046979057e-16	28.5051781715437
FAM134A	-0.417982575187398	9.2370192638408	-9.20182789342499	3.002388154385e-17	6.86697046979057e-16	28.5031606649024
GLB1L2	-1.08328496388556	8.04966616820873	-9.20182227098809	3.00250120741435e-17	6.86697046979057e-16	28.5031235712276
FADS1	1.27754790883016	7.31039886851037	9.19833732733899	3.07339441078347e-17	7.0099066994216e-16	28.4801337695699
KRCC1	-0.743204916551884	8.91540485728948	-9.19833160092534	3.07351225905289e-17	7.0099066994216e-16	28.4800959961455
IGSF3	-0.668098591965636	6.7696072575805	-9.1941317857848	3.16116345810193e-17	7.19984490519564e-16	28.4523953035549
TMEM72	-1.34973056585703	7.24743418050657	-9.1907967578747	3.23253111584933e-17	7.35222235976394e-16	28.4304024044806
ARHGDIB	1.06513658496916	9.13125240851733	9.18976358118305	3.25496347153342e-17	7.39303220492977e-16	28.4235898079199
PDK4	-0.92900513020172	7.65397925341769	-9.18692861867474	3.3173135416383e-17	7.52427026035234e-16	28.4048982470891
ZFPM2	0.852203647434715	6.48531182408872	9.18446730051859	3.37240704117927e-17	7.63871069423645e-16	28.3886722481763
PIM2	1.61419821649764	9.74477402996152	9.1813546835992	3.44338204425672e-17	7.78875990697464e-16	28.3681553412072
TESK2	-0.700828801461681	6.81114173917711	-9.18095962778777	3.45249569400986e-17	7.79866208412351e-16	28.3655515360655
HCLS1	1.25313674037291	8.65672742916133	9.17586619765978	3.57216531282082e-17	8.05792413783841e-16	28.3319852182322
CDKL1	-0.649561112420827	5.76923684288781	-9.17179927611813	3.67066772002342e-17	8.26879416492827e-16	28.305189558453
SMARCA1	0.668526867171535	5.97043777969976	9.17054642288358	3.70155235605132e-17	8.32697577146135e-16	28.2969359509964
EMB	1.11539064674872	8.24232488141071	9.16477367475653	3.84722637268307e-17	8.64287539958691e-16	28.2589123330999
SAMD13	-1.19011866427682	6.12495332133455	-9.16368395577817	3.87535727472199e-17	8.69421093226799e-16	28.2517358083553
MLYCD	-0.505590259124574	7.31977533755852	-9.15905085995587	3.9972582161671e-17	8.95548993818009e-16	28.2212279622839
CNPY2	0.386486633904795	8.72283473729879	9.15245825085678	4.17730744997588e-17	9.34615785037402e-16	28.1778288439701
TMEM80	-0.459146883431321	7.73386810842975	-9.14880005891353	4.28066646040254e-17	9.56441446451134e-16	28.1537528983641
PPAP2A	-0.634451241633204	9.52562945934291	-9.14823304704051	4.2969126401293e-17	9.58770466734542e-16	28.1500215570105
ADPRHL1	-0.52759422852238	5.8245894810285	-9.14310086116328	4.44677491791303e-17	9.90866611275695e-16	28.1162527474232
IFI30	0.985039458270311	11.1566680725572	9.13806571310959	4.59884566636728e-17	1.02336745389284e-15	28.0831305277941
BGN	1.66135749735128	8.46828314544676	9.13519778040964	4.68775950751736e-17	1.04150062247234e-15	28.0642682779955
CHPT1	-0.89859538681895	8.63499713086065	-9.13503098927097	4.69298270404128e-17	1.04150062247234e-15	28.0631713812555
PLEKHG6	-1.28590842629531	7.93972365377471	-9.13438265034739	4.71334090432213e-17	1.04461083003328e-15	28.0589076842669
OSBPL3	0.855510094798052	7.64335258570332	9.13147119427919	4.80584880649033e-17	1.06368161688812e-15	28.0397626040389
PDE4B	1.23567946127183	6.23428010297023	9.12754556811447	4.93344124054006e-17	1.09045606587883e-15	28.013952829162
MYL5	-0.669446898029985	7.19292593935051	-9.12670674032636	4.96113836006288e-17	1.09510811494846e-15	28.0084384312625
PTGDR	-1.29607564445114	7.27599591226396	-9.12471788652276	5.02742663118362e-17	1.10825481038421e-15	27.9953647327811
MCFD2	0.48083079398397	7.32266865127379	9.11898471823588	5.2234749274243e-17	1.14993264211091e-15	27.9576848838475
CWH43	-2.55698860560953	7.41307590428567	-9.11637432162693	5.3152359199272e-17	1.1685712936374e-15	27.9405321562358
PCOLCE	1.31008071541477	8.61018246217016	9.11566913663521	5.34029811396655e-17	1.1725158539025e-15	27.9358988090395
GREM1	2.11794006921476	9.07063994711371	9.11510209443091	5.36053581821164e-17	1.17539205484009e-15	27.9321732301197
GLTP	-0.6633844496207	8.90618551198832	-9.11366642211436	5.41211603309325e-17	1.18512386591684e-15	27.9227410386404
LRCH1	0.454100840115506	7.46505181428569	9.11324297397004	5.42742340018634e-17	1.1868974917778e-15	27.9199591616438
TRIM3	-0.477203165010317	6.65291710506415	-9.11054743439983	5.52587827956809e-17	1.20682543275395e-15	27.9022519362625
DTX4	-0.71980303784988	8.78917413870539	-9.10757097117061	5.63665533755928e-17	1.22938812508065e-15	27.8827019938334
APOH	-0.484436654299312	4.58014906718645	-9.10594974327073	5.69791847831922e-17	1.24110613204342e-15	27.8720546694581
C8orf4	1.24983503848042	8.19815617083069	9.10523457996832	5.72515287995432e-17	1.24539091775704e-15	27.8673581410341
FSIP2	-1.22232183342489	5.76132972877993	-9.1038814769508	5.7770350294927e-17	1.25501894235694e-15	27.8584726642092
FKBP11	1.02733625618895	8.91621924426782	9.10184243419031	5.85610137290103e-17	1.27051938481635e-15	27.8450839045698
AFG3L2	-0.647563828745962	9.09431335774019	-9.09662171662743	6.06347265821895e-17	1.3137790034591e-15	27.8108096997972
NUDT6	-0.59131381092542	7.05036184350151	-9.09608336024736	6.08526699378393e-17	1.31676861480473e-15	27.8072758665001
MAML3	-0.607052071853418	6.74482514535693	-9.09570751574003	6.10052843618702e-17	1.31833860575711e-15	27.8048088348919
ELTD1	1.66427940762141	7.83500653738001	9.08330385793768	6.62608470880521e-17	1.42837208161012e-15	27.723417031319
CYYR1	1.20294885326525	7.0199351863982	9.08306418706208	6.63667050998105e-17	1.42837208161012e-15	27.7218448168107
HOXA7	-0.772134391956524	7.73623066165902	-9.08303182806052	6.63810103085478e-17	1.42837208161012e-15	27.7216325467443
PLCE1	-0.966217501487755	7.72685982128823	-9.08288947073526	6.64439797481843e-17	1.42837208161012e-15	27.720698708614
SOCS1	0.782797117984276	7.35561774319307	9.07671522882341	6.92328866645892e-17	1.4861645768299e-15	27.6802030776971
CCL2	1.89797768229791	9.13284342103726	9.07654190589012	6.93128314207425e-17	1.4861645768299e-15	27.6790664638969
SLC25A23	-0.946099257557998	8.28463657645613	-9.07597573597867	6.9574615116962e-17	1.48983769457869e-15	27.6753537131417
DEGS1	0.800062320871109	7.42486900943276	9.07506386941346	6.99983062175441e-17	1.49696377725234e-15	27.6693742176946
KIAA1683	-0.427964015157332	6.23877924055008	-9.07351237784236	7.07250894192097e-17	1.51054480864608e-15	27.6592010456289
CELA3B	-0.543997149294453	6.58615222673941	-9.07113791506677	7.18519200874971e-17	1.5326237928508e-15	27.6436331312635
ZC4H2	-0.390379123912953	5.93410477906655	-9.06757033303279	7.35785567621884e-17	1.56742314903358e-15	27.6202460745308
BIRC3	1.4401616871916	9.40243880491123	9.0660874309629	7.43083146029327e-17	1.58092379401356e-15	27.6105262128281
SCD	0.911311752726888	8.86665128822703	9.06131941196103	7.67037768702193e-17	1.62978205641536e-15	27.5792784660196
SCIN	-1.4306786291483	7.67086700094393	-9.06019538815912	7.727956510643e-17	1.63990025593761e-15	27.571913120201
CYP4F12	-1.27137239194997	7.41424298705757	-9.05987442270296	7.74447679294235e-17	1.6412908539174e-15	27.5698100176717
CHST11	1.11795893172381	7.9616412420284	9.05680594656145	7.90419373681951e-17	1.67298661007978e-15	27.5497057356608
DRAM1	1.05375208366483	7.68479414758335	9.0528041484753	8.11741414542687e-17	1.71591089515718e-15	27.52349102085
MCAM	1.0612923777932	7.74027189399126	9.0519031053268	8.16620493967469e-17	1.72237201189963e-15	27.517589242282
ST3GAL5	0.863861434435678	8.09795613072233	9.05185351502912	8.16889865363216e-17	1.72237201189963e-15	27.517264436445
IL7R	1.66411943620092	8.69394796756474	9.04958083075463	8.29330073338855e-17	1.74636551376866e-15	27.5023796961471
DUSP7	0.540246280306812	7.95902333060698	9.0488226921751	8.33521664444397e-17	1.75295035100969e-15	27.4974147085056
KLB	-0.613908928149834	4.79542961928957	-9.04851054183005	8.35253585859036e-17	1.7543521426455e-15	27.4953705155618
LGI4	-0.503182940669523	6.11061787266314	-9.04566090619623	8.51230490418038e-17	1.7856321637852e-15	27.4767104405364
SPNS2	0.996750436098438	8.13990155760334	9.04423957236163	8.59312452810675e-17	1.80029238682359e-15	27.4674042020049
COPB2	0.379250318787959	10.2535528372229	9.04246767999143	8.6949451696506e-17	1.81930955665358e-15	27.4558035864476
EOMES	0.933740762201412	7.26358811131953	9.04180250019594	8.73347776529072e-17	1.82505302488632e-15	27.451448904013
SNX24	-0.484780526041089	5.97818612430407	-9.03997062972631	8.8404730973566e-17	1.84507060195401e-15	27.4394570788492
SERPINB9	1.24280613077917	7.87552306746952	9.03257998126318	9.28552199925095e-17	1.93550241470463e-15	27.3910873593
NFS1	-0.311098256401163	6.57315135136927	-9.03188895125054	9.3282544278785e-17	1.94195152545986e-15	27.3865656707362
ZNF564	-0.550066765038317	7.98024506926461	-9.02909296998817	9.50315668767955e-17	1.97586466131337e-15	27.3682720239066
PPM1A	-0.539541796610203	7.86015231639248	-9.02790258785497	9.5786054391264e-17	1.98904029969854e-15	27.3604843221616
APLNR	1.11060858871381	7.85944490634462	9.02584248972649	9.71058627364251e-17	2.01296452184761e-15	27.3470078681355
USP2	-1.1044451185285	6.78075536471883	-9.02572348001216	9.7182655909932e-17	2.01296452184761e-15	27.3462293897776
PLA1A	1.33761627642652	6.92982167470206	9.02502224536071	9.76363660784616e-17	2.01982165856034e-15	27.3416424967172
PF4	0.86742222446351	7.08914186638666	9.0183434045309	1.02064468507972e-16	2.10877741897212e-15	27.29796312885
TNC	2.08930095384172	7.78753292463075	9.01621532106956	1.0351685214172e-16	2.13610526844323e-15	27.284048605026
CDC42BPA	-0.56401457443708	7.72540729415049	-9.0152944337296	1.0415168642566e-16	2.14651541973885e-15	27.2780278205751
IGDCC4	1.02680924278388	7.427763357024	9.01095283907026	1.07197116888185e-16	2.20651865474718e-15	27.2496461044122
GABRP	1.21267103013158	6.66622631932466	9.00815309733729	1.09207726040552e-16	2.24509815818947e-15	27.2313470072584
FBXO16	0.939629824055434	6.70950876793025	9.00566823265881	1.11023542387503e-16	2.279581885904e-15	27.2151080966822
HM13	0.569923327459207	8.52804373663464	9.00321980238094	1.12842045423613e-16	2.31403482190614e-15	27.1991092702319
CCDC109B	0.899429205184412	7.73372870580666	9.00277519425158	1.13175423743544e-16	2.31798470495638e-15	27.1962042695412
SLA	1.15765479841618	7.53871594355034	9.00165035510428	1.14023228811479e-16	2.33244783706661e-15	27.188855034392
MARVELD3	-0.967904800422215	7.83132947157926	-9.00114295228323	1.14407725141771e-16	2.33740944157511e-15	27.1855400095308
DNAJC13	-0.299028448540223	7.60160616949971	-8.99642665071935	1.18043764578591e-16	2.40870715156834e-15	27.1547309494426
PDCD4	-0.914415651971566	8.81959951180707	-8.99494668213194	1.19208223266553e-16	2.42945768877515e-15	27.1450646179564
TAPBP	0.390185156240191	9.22887196990316	8.99298391280716	1.20770163417629e-16	2.45824756612867e-15	27.132246011782
NCOA7	0.625794409134045	6.84919832782649	8.99214216206832	1.21446224012093e-16	2.46895675408289e-15	27.1267490290817
FAM162A	-0.80470853142609	8.60075142343587	-8.98986678329231	1.23292579471689e-16	2.50340185716438e-15	27.1118910257754
ABCB9	-0.375370279487175	5.58968597416208	-8.98687525516442	1.25762517256035e-16	2.54842662380116e-15	27.0923592307732
UNC5B	-0.577093704685292	7.43603829779287	-8.98680684655662	1.25819569147407e-16	2.54842662380116e-15	27.0919126229885
RAMP2	0.912009334241401	7.02641976776548	8.98197914239863	1.29911374682647e-16	2.6280719986476e-15	27.0603986982566
MPND	-0.766377458737926	7.51157838169615	-8.98155665872156	1.30275682290527e-16	2.63220817212037e-15	27.0576412068312
GIMAP4	1.03371225523615	7.40430406674315	8.98099337512956	1.30762979538089e-16	2.63881615692857e-15	27.0539648258194
TPD52L2	0.370118194935596	9.22286378631094	8.97608442780798	1.35087039136908e-16	2.72273962480718e-15	27.0219300513694
CX3CL1	0.642746341679058	6.96361166448623	8.97550550444646	1.35606251610994e-16	2.72986325828635e-15	27.0181526420449
HIBCH	-0.725078144882158	8.38712556937557	-8.96666892657981	1.43781776305052e-16	2.89090904812612e-15	26.9605087316607
OTC	-1.01190531370184	4.45180691173768	-8.9614435265369	1.48844552719073e-16	2.98905274344509e-15	26.9264338909825
KPNA2	0.645046261071407	9.9641885785669	8.9584555898531	1.51818612211494e-16	3.04506344371093e-15	26.9069536211382
TNFAIP8	0.864778745033699	8.30407198480083	8.95758208324667	1.52699151839397e-16	3.05899870235932e-15	26.9012592327461
NIT1	-0.472388895605935	7.46347805622525	-8.9568315260635	1.53459800193652e-16	3.07050125126229e-15	26.8963665538365
PARD3B	-0.437188515602097	6.14352678073843	-8.95480562780273	1.55531765032391e-16	3.10818152280143e-15	26.8831612060656
SLC16A5	-0.648695442939745	7.85760407056895	-8.94971679273362	1.60859603892669e-16	3.21075769369767e-15	26.8499968317493
TMED9	0.385552550970486	9.09373275798228	8.94220235446601	1.69059913727727e-16	3.37035060454538e-15	26.8010403507037
SLC4A9	-0.267247368761669	5.38389282613594	-8.94185325254348	1.694508050066e-16	3.37405853209634e-15	26.7987664128378
ALAD	-0.511752153627766	7.32607077793366	-8.93184870800453	1.81042302019544e-16	3.60051157893217e-15	26.7336173004328
SLC39A5	-1.52039524693279	8.61077730653523	-8.93045198105885	1.8272198735893e-16	3.62953313129011e-15	26.7245245409102
C2orf88	-1.24236481840497	7.9924310755286	-8.92957328511264	1.83786612454114e-16	3.64628210515891e-15	26.7188045222969
ARMCX2	0.614082639262112	6.35004204667649	8.9269607701232	1.86988427845652e-16	3.70465730004238e-15	26.7017994431136
CEBPB	1.01714308993065	9.19876226913937	8.92680676066243	1.87178895587251e-16	3.70465730004238e-15	26.7007970538885
ESRRA	-0.493205239573907	8.23743967302933	-8.9224085645683	1.92700292841923e-16	3.80935861011759e-15	26.6721742131983
LAX1	1.7072772364748	7.76516441691587	8.9153444999653	2.01908590249019e-16	3.98660522257866e-15	26.6262158418248
DENND5A	1.090943892637	8.55942658170941	8.91204596621509	2.06356660334373e-16	4.0695510487738e-15	26.6047615174598
EEPD1	-0.311352200842838	6.22560223032612	-8.91033609768564	2.08700552960714e-16	4.1108516813446e-15	26.5936416280396
HIGD1A	-0.826367939398404	9.83464013166409	-8.90716548227472	2.13116984386718e-16	4.19282841325698e-15	26.5730245770861
RNF213	0.852255198948194	8.7040800927094	8.90646403167076	2.14106514354984e-16	4.20726965618558e-15	26.5684638236737
ZBTB10	-0.584386942024941	6.48335439037258	-8.89614482541097	2.29201859646153e-16	4.49853042049249e-15	26.5013886405467
FERMT2	0.933470460844517	7.26230637936034	8.89322963969516	2.33654473213175e-16	4.58046215523971e-15	26.4824463383111
LCN15	-0.473586721008957	5.70744087475509	-8.89231136095976	2.35074739452898e-16	4.60282489247429e-15	26.4764801380038
SCN9A	-1.06402057561476	5.47250886858793	-8.8899291543387	2.38799276001969e-16	4.67019914242807e-15	26.4610038969367
LUM	1.24544514231942	10.3006257102859	8.8889296552521	2.40379361397917e-16	4.69552425164827e-15	26.4545111229953
KIFAP3	-0.534440571255777	8.4306785764174	-8.8825766249369	2.50668133366064e-16	4.8907016020604e-15	26.4132495555194
DOLPP1	-0.557184360257212	8.13392896715886	-8.88091131442601	2.53436652087866e-16	4.93886550287679e-15	26.4024359799244
TNFRSF10B	0.658798264184372	8.07822262243029	8.87438369667714	2.64584263822625e-16	5.15001072383826e-15	26.3600584141161
GDPD2	-1.24240255572491	6.77232226735092	-8.87329383550123	2.66492317532792e-16	5.1800478010428e-15	26.3529843970636
KIAA1107	-0.702286302113203	5.6587088810562	-8.87314350463343	2.66756575896296e-16	5.1800478010428e-15	26.3520086685154
SLC17A8	-0.460741386801506	4.164750626935	-8.8705391593437	2.71376107658395e-16	5.26354577716229e-15	26.3351062776387
EHD3	0.772833495264259	6.28219359519283	8.86838935859538	2.75249126272e-16	5.33238513214237e-15	26.3211556485477
CDH5	1.18139012264779	7.59789994110235	8.866956981031	2.77860055612455e-16	5.37664105260903e-15	26.3118614406574
PGAP3	-0.844189940093118	8.20730713113996	-8.86320531796181	2.84815635535402e-16	5.50476416709091e-15	26.2875214872187
ANPEP	-1.40224661081221	8.31059957259553	-8.86068996914604	2.89575572664104e-16	5.59020041624831e-15	26.2712051450842
OSBPL8	0.741781780733822	8.56531774271481	8.85961221283431	2.9163915265387e-16	5.62344487909986e-15	26.2642147095999
ANO6	0.763517220784844	7.07267762914492	8.85943387257014	2.91982025140045e-16	5.62347135436389e-15	26.2630580148892
BTG2	0.953446951711777	8.82976309449963	8.85733443860221	2.96048541890186e-16	5.69513006928235e-15	26.2494421384889
KCNK5	-0.982133127857526	8.04472272692361	-8.85673934085147	2.97211410699304e-16	5.71082882145325e-15	26.2455829057845
SLC27A4	-0.639607805234739	7.95433189233366	-8.85470028900199	3.01230362461461e-16	5.78130580262573e-15	26.2323604879082
OGDHL	-0.48134947379761	6.31316199139499	-8.84364370156125	3.23980373101375e-16	6.21069243755569e-15	26.1606877285259
CRTC3	0.506891858299953	7.64548045552428	8.84232009801335	3.26815615764508e-16	6.25775900557459e-15	26.1521104540514
ACOT4	-0.847746551372663	6.11266482643221	-8.8408334780673	3.30029415156856e-16	6.31195630590934e-15	26.1424775075876
FAM46C	0.974304054970185	9.66053982699124	8.84055918567992	3.30625802657442e-16	6.31602678928086e-15	26.1407002402228
RBMS1	1.27807131499144	7.70100895715438	8.83885102236586	3.34363963954279e-16	6.38003637825621e-15	26.1296328384528
DCUN1D4	-0.435148004597706	7.56475483562365	-8.83803078044875	3.36173864356327e-16	6.40714701893014e-15	26.1243187442115
MAPK1IP1L	0.305122138907933	9.48710454661938	8.83525692627739	3.42366826926575e-16	6.51583417082821e-15	26.1063495052951
DOCK1	-0.441157270052747	6.74502750665509	-8.83512334439412	3.42667905018354e-16	6.51583417082821e-15	26.1054842181546
CENPV	-0.861433406178139	8.00325266054116	-8.82847406100921	3.57991365565096e-16	6.79935849684018e-15	26.0624206900963
MIF	0.637860932759498	10.0654531379256	8.82759365001582	3.60070620080368e-16	6.83097108394404e-15	26.0567199184177
ITGB2	1.12232999965445	8.26792822768874	8.82260476352038	3.72081160417474e-16	7.05070249550581e-15	26.0244212775284
ALCAM	0.58887231054276	9.02468558179834	8.81842960276703	3.82437626859348e-16	7.23862115114125e-15	25.9973973652723
MAGED1	0.505981204799943	9.64811681736829	8.81821904772278	3.82967417240576e-16	7.2403265897825e-15	25.9960346971937
PXMP4	-0.507558784204598	6.48693455396425	-8.81753516062949	3.84693216301053e-16	7.26461375324477e-15	25.9916088285786
PRDM1	1.13277101731002	8.56151040865527	8.81629647508105	3.87838726841259e-16	7.31562464478238e-15	25.9835929156994
SLC7A11	1.48450212946929	7.23283820749624	8.81215788892681	3.98534457542305e-16	7.50877221092578e-15	25.9568146891824
CAMK2N1	-0.879125661887892	9.99075379249717	-8.81102276125764	4.01518876615184e-16	7.55635581853969e-15	25.9494710121706
HSD17B11	-0.722909132071184	10.7425102528298	-8.81069951882913	4.02372778039794e-16	7.56378143376859e-15	25.9473798854399
KIR2DL4	-0.42153856788678	5.4287463337049	-8.81029984797111	4.03431070209472e-16	7.57502785990807e-15	25.9447943760818
DYSF	1.37738978155083	7.30252349641679	8.80983072789419	4.04676781469291e-16	7.5897637362811e-15	25.9417596632503
IGFBP5	1.68907870242827	8.55836224430346	8.80722278578325	4.1167187112391e-16	7.70412412812165e-15	25.9248904075515
XPNPEP2	-1.23831895173965	6.35761591998075	-8.80720867634768	4.11710040246982e-16	7.70412412812165e-15	25.9247991482242
DUSP10	0.804017987719197	6.61088799640449	8.80631224266773	4.14142302707851e-16	7.74084142870622e-15	25.9190011878393
MGAT4B	-0.722269454196723	8.06694152235667	-8.80543379446739	4.16539595805275e-16	7.77682258971141e-15	25.9133198229906
SLC5A12	-0.350160652095798	4.39839073035028	-8.79945073625861	4.33237721715819e-16	8.0794173992009e-15	25.8746314717331
CYP4X1	0.846769505228679	5.49298407503392	8.7989735395387	4.34597781564437e-16	8.09561274776196e-15	25.8715462988374
NMNAT3	-0.519891125046471	6.46864782242188	-8.79491663982615	4.46332788683277e-16	8.30481585451698e-15	25.845320804584
SIK1	0.98152210595067	7.27699701042515	8.79452935583067	4.47469353896773e-16	8.31656642281959e-15	25.8428175366919
DMBT1	2.27517532111821	10.8261229409025	8.7913597300907	4.56879850044177e-16	8.48189457799037e-15	25.8223321384871
PTPN13	0.755157204300358	6.10827081039192	8.79100336986938	4.57950072754007e-16	8.49218901806333e-15	25.8200291878233
MRPL35	-0.611937828460004	8.90378824124382	-8.78569384706817	4.74193434770783e-16	8.78351326250898e-15	25.7857220136609
RIMKLA	-0.741842870083354	6.37466587569512	-8.78373890772592	4.80317060111111e-16	8.88694497623557e-15	25.7730927476978
C9orf40	-0.601436791990166	7.48157583051268	-8.78240735794141	4.84532843442914e-16	8.95488477325978e-15	25.7644914513842
POU2F3	-0.507177203556578	5.39872576904239	-8.78211739196571	4.85455753347966e-16	8.96188328518045e-15	25.7626184649689
CDH11	0.995965995858652	6.99765201884603	8.78087192197547	4.89439736788494e-16	9.02531259316476e-15	25.7545738930537
CBR3	0.70744834032599	8.0235832794994	8.77928257354661	4.94570853391257e-16	9.10972957806917e-15	25.7443089699401
VOPP1	0.432170369853086	10.5741419518938	8.77489599889187	5.09011230874956e-16	9.36523792046692e-15	25.7159825095225
TRPV1	-0.722704130805804	7.69898205759069	-8.77260758735475	5.16709810717251e-16	9.49627282709929e-15	25.7012076662454
SEPN1	0.585970827113103	9.34845673446498	8.77126702076989	5.21273232150726e-16	9.56946077349611e-15	25.6925533116168
NOS2	1.97633678507072	8.8143547812939	8.76652427403525	5.37741327777766e-16	9.85939488282984e-15	25.6619403743685
PXMP2	-1.00957889851876	7.86465555313209	-8.7663760699698	5.38264164672619e-16	9.85939488282984e-15	25.6609838899969
PLAU	1.5987601475442	7.71665999950091	8.76611858803089	5.3917371348097e-16	9.86508171099015e-15	25.6593221626148
CXCL11	2.27171074249496	6.23824381504772	8.76556908499359	5.41119922535141e-16	9.88970229121661e-15	25.6557758775598
HIST1H3E	-0.650198375987238	6.11844165387476	-8.76443645619196	5.45153439543818e-16	9.95237437801336e-15	25.6484666510464
STEAP3	-0.551615340730625	7.20664981299967	-8.76121267532567	5.56797970933784e-16	1.01537012041712e-14	25.6276649799736
CBX4	0.364337432718904	6.64967499981572	8.75771616663128	5.69706693701884e-16	1.03685079260448e-14	25.6051076122103
PDE4C	-0.505256693137526	6.39627821249707	-8.75768137444377	5.69836623129321e-16	1.03685079260448e-14	25.6048831754184
MYCBP2	0.781971211807591	8.59252921323316	8.75665426128747	5.73685590768902e-16	1.0427020555399e-14	25.5982576835206
TMLHE	-0.506212220476023	6.95861894917292	-8.75641785586983	5.74575133117851e-16	1.04316744399688e-14	25.5967327798636
AKAP1	-0.76806277863532	8.19071103545649	-8.75295257278065	5.87772373937536e-16	1.06595238784465e-14	25.5743826442398
PTAFR	0.856550393615977	7.23126224599925	8.74844883879922	6.05374799773818e-16	1.09666741780808e-14	25.5453410556897
CYP3A7	-0.418796880403344	5.36994748231341	-8.74815549646286	6.06539273302476e-16	1.0975694740079e-14	25.5434497319747
SURF4	0.40312413489359	10.4779864343089	8.74656479153585	6.12892658320559e-16	1.10784889182927e-14	25.533194191869
IGSF9	-1.24585296605243	7.19761681210077	-8.74473348574248	6.20288812081353e-16	1.11998858207715e-14	25.5213885549028
ATP6V1F	0.468022402789392	9.53945067313571	8.74254338992098	6.29250367583037e-16	1.13492506056844e-14	25.5072714962291
AQP9	3.03212183816739	7.13502830012905	8.739935646082	6.4008852805503e-16	1.15320982401337e-14	25.4904645279679
EEF2K	-0.528883182441957	7.95411557523502	-8.73878885048387	6.44913211684356e-16	1.16063233407719e-14	25.4830741591924
RBP2	-0.937413456546669	6.4226520723469	-8.73691921047921	6.52856442726644e-16	1.17364487362223e-14	25.4710265068578
SYT11	1.02325542119914	6.85638070080635	8.73660659040785	6.54194058497538e-16	1.17476701867818e-14	25.4690121542925
SGK223	-0.724570086921837	8.0061891491288	-8.733650649986	6.66976870993783e-16	1.19565412967015e-14	25.4499673886379
SMARCB1	0.61041221280564	9.45866066825215	8.73358177017577	6.6727767363021e-16	1.19565412967015e-14	25.4495236409554
SLC16A14	1.1270651855194	7.62964633108021	8.72878760811665	6.88548131819655e-16	1.23242631376894e-14	25.4186420784349
PGM3	0.730102230274655	8.34245474203932	8.72752309693274	6.94269663231597e-16	1.24131797442288e-14	25.4104980848734
TLN2	-0.728073802489671	7.18432153026767	-8.72698918981286	6.96699569419236e-16	1.24431147609833e-14	25.4070596632437
PANK1	-1.03027834982806	8.36393113494404	-8.72324288261408	7.13988604649745e-16	1.27380827223915e-14	25.3829358468675
CLIP2	-0.802005433464362	7.4342685440385	-8.72082178792648	7.2538755833358e-16	1.29274425574449e-14	25.3673481781657
LPHN2	1.38849448270317	7.3644479504204	8.716538608176	7.45997460370791e-16	1.3280367762082e-14	25.3397769571378
TRIM24	-0.446816160724374	8.20958903185148	-8.71441192584249	7.56445439604838e-16	1.34518218725409e-14	25.32608971153
TM9SF1	0.33697459834195	8.3491870984122	8.71416911924285	7.57647495403976e-16	1.34586637613994e-14	25.3245271191076
PPP1R14C	-1.01118949041958	7.95115268545193	-8.71366205340586	7.60163925793321e-16	1.34888139720244e-14	25.32126394198
HUS1	-0.352164820224522	7.91630960089389	-8.7129817986913	7.63552872305837e-16	1.3534365068095e-14	25.3168863657702
PSD3	-0.815757708006998	7.10590035014598	-8.71221554504144	7.67388206780224e-16	1.35877221516666e-14	25.3119555647273
ZCCHC10	-0.467698930957388	7.44699344748001	-8.71132463036169	7.71871539993704e-16	1.36524260462689e-14	25.3062228373185
TCP11L2	-0.489405936229295	6.33394630349855	-8.71024263249615	7.77351409605625e-16	1.37261559813646e-14	25.2992609327549
GEM	1.37238903906924	7.65422077066677	8.71017265476794	7.777071434149e-16	1.37261559813646e-14	25.2988106889277
CMBL	-0.868840353243307	8.79725493582067	-8.70901972774352	7.83591382626829e-16	1.38152026742141e-14	25.2913928881494
RBM45	-0.334026263957251	6.37506849652017	-8.70780274017703	7.89850485707531e-16	1.39106609071079e-14	25.2835634387609
FOXJ3	-0.315165392638312	8.31360822775998	-8.70475742390041	8.05731049992067e-16	1.41751850429694e-14	25.2639737913492
EHHADH	-0.884238320461631	7.45424610463333	-8.70387575659945	8.10387562247451e-16	1.42418911286326e-14	25.258302890397
BPNT1	-0.605578673178801	7.14764294591316	-8.70250800017001	8.17664226794559e-16	1.43544529025864e-14	25.2495059991892
KCNJ8	0.912760578581883	5.97409882706762	8.70232161210633	8.18660843397527e-16	1.4356072925732e-14	25.2483072730321
PPAPDC1B	0.552306219226537	8.9719205054994	8.70216482355591	8.19500124502831e-16	1.4356072925732e-14	25.2472989211133
PHF7	-0.63534891118472	6.68727551823922	-8.69984725589881	8.32005955377781e-16	1.45596621330562e-14	25.2323949971317
KCNE2	-0.599285979313589	5.12159660964087	-8.69831076391709	8.40401189324623e-16	1.46909621917288e-14	25.2225151002367
CPXM1	1.1961648362652	7.01901058751555	8.69436258957193	8.62360946735322e-16	1.5058852290446e-14	25.1971315248553
LHX4	-0.30252875281706	5.56471487218085	-8.68901428755053	8.93018498810492e-16	1.55776860380428e-14	25.1627550759635
RPS6KA2	0.571553653714849	7.49227870562228	8.68582061421368	9.11838260503795e-16	1.58891435298582e-14	25.1422324416867
SUCLG2	-0.781341519482616	9.53076829978765	-8.68167387282551	9.36862406546439e-16	1.6307942123256e-14	25.1155907747669
SSTR2	-0.476028078436185	5.62084681458923	-8.67891898922094	9.5386255570907e-16	1.65863302057669e-14	25.0978947909388
SLC20A1	-0.800363086216198	9.8434226822669	-8.67725968461961	9.64249260251618e-16	1.67492537643074e-14	25.0872375580939
IRF1	0.915237328123652	9.63200913169886	8.67553815421403	9.75144054865603e-16	1.69206503176732e-14	25.0761817033489
DHFRL1	-0.376550824486235	6.86061882200769	-8.67523395409127	9.7708185501801e-16	1.69364283227174e-14	25.0742282069747
EGR1	1.33772749840706	9.42666917002463	8.67002473698222	1.01086432007344e-15	1.75035780848048e-14	25.0407810489848
CD93	1.24334023587404	8.25695772915215	8.66869174909525	1.01969347960987e-15	1.76379123201005e-14	25.0322238024075
NR1I2	-0.839524599039876	6.71043464593952	-8.66505366818286	1.04418177268335e-15	1.80425406618853e-14	25.0088720127105
PGRMC1	-0.57139136645066	9.50856736635517	-8.66283901472555	1.05937351472047e-15	1.82858529003166e-14	24.9946591071226
BLVRA	0.72157990614994	7.22040771686895	8.66221879013829	1.06366719124685e-15	1.83407409824732e-14	24.9906790272076
TPRG1	0.949767655464227	5.60431384102071	8.66175443665675	1.0668931013748e-15	1.83771220714842e-14	24.9876992870033
SPARCL1	1.31507742349088	9.69693244830541	8.6608727227324	1.0730451849864e-15	1.84637774933867e-14	24.9820415714495
CLDN15	-0.499485416652884	6.99091467737611	-8.65683830362179	1.10164684671443e-15	1.89361363516143e-14	24.956157361432
TACO1	-0.440917040824237	7.65999618715667	-8.6561483891617	1.10661308423164e-15	1.90016659625052e-14	24.9517315599416
PSME4	0.460339387899252	8.99515975650558	8.65595705792806	1.10799427960733e-15	1.90055643773895e-14	24.9505042001931
ARF4	0.405661000035639	11.262647753497	8.64566306092465	1.1848812058787e-15	2.03032661989642e-14	24.8844891661855
SELM	0.870041920029149	8.18322892457088	8.64444887955341	1.19429196072954e-15	2.04432491864173e-14	24.8767051701691
OLFML2B	1.06089416781364	6.65062117686031	8.64251483629409	1.20943545603295e-15	2.06809695269933e-14	24.8643073042087
PSMB2	0.408744803368684	8.53471888182613	8.64105432695126	1.22099726046701e-15	2.08570144067533e-14	24.854945839799
LRRC8C	0.627274419261617	6.24501287362193	8.63970884631023	1.23174544059724e-15	2.10188105391863e-14	24.8463223560808
DISP2	-1.03704403605247	6.80539213159725	-8.63832047079987	1.24293465163492e-15	2.11877897603232e-14	24.837424631753
VIM	1.05620320770312	9.23649350521009	8.63803323981098	1.24526206092749e-15	2.12055122619369e-14	24.8355839322992
LIPG	1.04207737924879	7.85767001852383	8.63390261759052	1.27921410523916e-15	2.17611763129889e-14	24.8091164141026
SLC22A18AS	-1.02258817908707	7.85234112752128	-8.63228179754053	1.29278598483942e-15	2.19693568754909e-14	24.7987324686427
GZMB	1.41426854731653	7.73329514894411	8.63061959494448	1.30685269761489e-15	2.21855086305406e-14	24.7880843842402
PTPRC	1.35226082279749	7.83780470338234	8.62932622675336	1.31790299276239e-15	2.23412354252426e-14	24.7797997447409
DUSP21	-0.506257461525317	4.80617609022082	-8.62922877489525	1.31873934738178e-15	2.23412354252426e-14	24.779175543575
ZNF688	-0.354409375727899	6.22944759375895	-8.62802081285004	1.32915016358442e-15	2.24944663347838e-14	24.7714385579261
ABCD3	-0.652357043639859	8.08428188585349	-8.6253628940206	1.35234528274523e-15	2.28635213254269e-14	24.7544164646218
FUT8	1.00273105708386	7.58314868261703	8.62458156244729	1.35923983561233e-15	2.29565152543879e-14	24.7494130721385
CHMP4B	-0.469372348208765	9.09361621452434	-8.62434674261492	1.36131871503105e-15	2.29680689348527e-14	24.7479094055802
LILRB2	1.44648676933287	8.00023635432384	8.6226990532838	1.37599479961276e-15	2.31720256246575e-14	24.7373590022313
CCL11	1.31829216192578	8.75533194213262	8.62267372747926	1.37622159840378e-15	2.31720256246575e-14	24.7371968449293
ART3	1.13432605118609	5.54812285755309	8.62173300757273	1.38467229066687e-15	2.32904990913292e-14	24.7311737214348
THBD	1.053026146378	7.41484103985357	8.61903184353039	1.40922452775628e-15	2.36792860189414e-14	24.7138808227803
NUDT16P1	-0.713549661038291	6.96280406123879	-8.61773591586807	1.42115663606704e-15	2.38554396800367e-14	24.7055852070762
SLCO4A1	0.726323024781284	7.29677436416691	8.61699476060541	1.42802571942818e-15	2.39463335252789e-14	24.7008411261157
NBEAL1	-0.696079965291657	6.8871527207732	-8.61457115378998	1.45071858379177e-15	2.43021189413013e-14	24.6853291812954
NQO2	0.794510631548462	8.53707419246125	8.6138655839474	1.45739197356595e-15	2.43890992161693e-14	24.6808136827381
UBASH3B	0.528328838156967	6.27410733422873	8.60802941758064	1.5137715187385e-15	2.53068787807786e-14	24.6434703529983
RGS5	1.47312757436387	7.87919520311875	8.60358223561688	1.55818017036782e-15	2.60058138706027e-14	24.6150228684266
IFT57	-0.534580062453028	7.20863962785863	-8.60352717845684	1.5587379783983e-15	2.60058138706027e-14	24.6146707267916
S100A9	2.07264049884353	8.3882813021986	8.60065511911399	1.58811230770468e-15	2.64690742621184e-14	24.5963027663194
PRDM10	-0.358939086091664	6.52600750182544	-8.60049700510096	1.58974528494503e-15	2.64695001083819e-14	24.5952916512955
LAPTM5	1.18736110374197	10.3845721729483	8.60029120395351	1.59187326191871e-15	2.64781585899145e-14	24.5939755979006
NDUFA6	-0.480744522888799	10.0138468034698	-8.59853302920976	1.61016825303417e-15	2.67554395789239e-14	24.5827330809553
DPF3	-0.513225808975641	6.02963015212803	-8.5977186452171	1.61871297391213e-15	2.68703090135192e-14	24.5775259436599
KCNG3	-0.42255572410809	5.03239800307395	-8.59394421829425	1.65890604299783e-15	2.75097742296528e-14	24.5533955605333
EDN1	-0.955756224398997	7.60819049144119	-8.5921461492249	1.678399779358e-15	2.78050394031069e-14	24.5419021006843
F2RL2	1.00747870412192	6.37204101822944	8.58693281187192	1.73621346050827e-15	2.87338965368741e-14	24.5085845086177
BEST2	-2.04413705682969	6.53839297770624	-8.58646485818738	1.74149844497326e-15	2.87817119456871e-14	24.505594376389
COL15A1	1.33200108981658	8.5845736956636	8.58636764642022	1.74259833666424e-15	2.87817119456871e-14	24.5049732222719
DYRK2	-0.640504955142427	8.90261860219876	-8.58526596288885	1.75511145273456e-15	2.89593389701202e-14	24.4979340344808
FSCN1	0.695835974042604	8.14018520375612	8.58505158074166	1.75755677889804e-15	2.89706581362502e-14	24.4965642948484
BCL2A1	1.94189909573255	8.04693664635175	8.58101652344777	1.80421756404355e-15	2.97100506271052e-14	24.4707864568213
GAB1	-0.439329138018486	6.61355612672946	-8.57802102459541	1.83964954597573e-15	3.02632458277547e-14	24.4516536441923
OCRL	-0.598511089823837	7.34311458716429	-8.57683247584982	1.8538986127262e-15	3.0467214027707e-14	24.4440630676012
GPCPD1	0.634738645569501	8.28267248151157	8.57489620371978	1.87734657931191e-15	3.08218007193711e-14	24.4316983163196
GIMAP7	0.851661255171563	7.86853691293359	8.57400709688459	1.88821181874256e-15	3.09693067920655e-14	24.4260210683603
PCCA	-0.628937587404714	7.11639718043205	-8.57139189528048	1.92053337052567e-15	3.14548039086318e-14	24.4093237949156
EMR2	1.2964321858239	6.61505165973534	8.57130368124977	1.92163312880814e-15	3.14548039086318e-14	24.4087606185003
JAK2	0.781485506625522	7.17266112825472	8.57061705748794	1.93021459337665e-15	3.15638964340946e-14	24.4043771691747
TMTC1	0.931379042058585	5.77429849262214	8.56616258111895	1.98681721776599e-15	3.24572610366593e-14	24.3759436978412
OAF	-0.553145580564047	8.00979499276344	-8.56575959599312	1.99201837512276e-15	3.25099767920184e-14	24.3733717521316
IYD	-1.0352406079566	6.05859038624712	-8.56514411204598	1.99998823170997e-15	3.26077289223446e-14	24.3694437037306
CADM1	0.815663563099677	6.63772534587079	8.56081533795539	2.05694142288201e-15	3.34973270755967e-14	24.3418211750524
PACS1	0.672415822365679	7.62507732856138	8.56068956922887	2.05861996723774e-15	3.34973270755967e-14	24.3410187293479
ZSWIM1	-0.388874516091307	6.64167269347225	-8.55887596160295	2.08297642159645e-15	3.38601902610353e-14	24.3294479625433
AIFM3	-1.21349684231464	7.55721524816393	-8.55527513217722	2.13218495005383e-15	3.46259266001346e-14	24.306478343229
FARP2	-0.3863078001338	6.87908982751324	-8.5549474063408	2.1367204325103e-15	3.46653944454651e-14	24.3043880227231
LRRC19	-1.69080423429674	8.17031506676081	-8.54883679546164	2.22306042383039e-15	3.60306456685187e-14	24.2654201794436
ERBB2IP	-0.474049589458138	8.93122916118631	-8.5482591751722	2.23139870264497e-15	3.61302285510862e-14	24.2617373590814
CHKA	-0.604468440671827	7.97587265866708	-8.54779020945211	2.23819129303406e-15	3.62046129885972e-14	24.2587473941385
ERG	0.783440190288817	5.97042254202993	8.54747401814233	2.24278263639478e-15	3.62432793655671e-14	24.2567315121706
WDR20	-0.319168720280373	6.85178546508758	-8.54516783226388	2.27655388236896e-15	3.6752953706833e-14	24.2420295044639
SYCP3	-0.406939026734928	4.92303119527261	-8.54500829459459	2.27890867317764e-15	3.67549354762156e-14	24.2410125191064
GOLT1A	-0.756971038148951	6.68911157181034	-8.54185519430206	2.32594741430119e-15	3.74768846098803e-14	24.2209147555692
SLC25A4	-0.444160557654603	7.15146524764623	-8.54029210984701	2.34962152115612e-15	3.77777271940679e-14	24.2109530600218
ZNF124	-0.784675544090593	6.45673177358214	-8.54020336808648	2.35097272659963e-15	3.77777271940679e-14	24.2103875267743
PKLR	-0.330564998133734	5.96396659746228	-8.54016867337416	2.35150120689376e-15	3.77777271940679e-14	24.2101664251954
BDH1	-0.908610949124828	7.35481998949586	-8.53934263588243	2.36411850262447e-15	3.79143432267944e-14	24.2049024054017
SEL1L3	0.511095546672385	9.37005563143534	8.53931055614311	2.36460985570643e-15	3.79143432267944e-14	24.2046979786077
CTDSPL	-0.73481669618105	8.00480029059804	-8.536636847596	2.40591991618667e-15	3.85391860504337e-14	24.1876612152947
TNFSF13	0.467630319578374	9.06349101258338	8.53272707057647	2.46761920837255e-15	3.94509747855345e-14	24.1627530162442
C6orf203	-0.467595611771676	8.23400782974143	-8.53272624011964	2.46763247884257e-15	3.94509747855345e-14	24.1627477262128
TTC30A	-0.658606452310489	5.95107127367143	-8.53094121675878	2.49632080559679e-15	3.98709163004484e-14	24.1513776693929
PGD	0.572171558742253	9.65085576216155	8.53067917589323	2.50055998457356e-15	3.9899923707338e-14	24.149708647596
LRP6	-0.523029371816729	7.55474363705202	-8.52914364826534	2.52554489631755e-15	4.02303379005698e-14	24.1399288920185
FASTKD1	-0.587801765885999	8.82117154667094	-8.52910643386038	2.52615348206651e-15	4.02303379005698e-14	24.1396918847567
NCF2	1.65493736206281	7.77722939696391	8.52859814151539	2.53448041027099e-15	4.03239506434129e-14	24.1364547761061
VDR	-0.603919772398569	8.51508544814216	-8.52804399816682	2.5435894850476e-15	4.04298147203464e-14	24.132925769613
A1CF	-1.36176037478559	8.17854662316928	-8.52765756475139	2.54996092604712e-15	4.04920024775486e-14	24.1304648741591
CFP	0.993260271790563	6.62434162406204	8.5241469071281	2.60857363631231e-15	4.13828343633477e-14	24.1081107385564
CLCN2	-0.933014069674322	7.49642014422484	-8.52302005200416	2.62766890181554e-15	4.16239051746241e-14	24.100936446625
PTPRR	-1.55842842468829	7.07449961382719	-8.52295208852402	2.6288250064741e-15	4.16239051746241e-14	24.1005037619576
UGGT1	0.373498167770238	8.47114341895	8.52063221559477	2.66859144908226e-15	4.22129638732349e-14	24.0857354799226
ST3GAL1	1.04608818532544	7.63826163826328	8.51949338297211	2.68833058417359e-15	4.24843951339601e-14	24.0784864141243
TMEM92	0.816170045024971	7.63705544215508	8.51129864276533	2.83470094420026e-15	4.47545737757869e-14	24.0263381999524
CYB5R3	0.37914982616684	9.55682951554988	8.50807759484263	2.89437286028575e-15	4.56443564353447e-14	24.0058474875983
HYAL2	0.682574448826095	7.85111489835534	8.50795852307725	2.89660244579676e-15	4.56443564353447e-14	24.0050900857312
ZNF606	-0.405579748356235	6.631529151812	-8.50449858239118	2.96213771225989e-15	4.66324299309595e-14	23.9830840969668
LBH	0.835789326749457	7.81297930378812	8.49975363092758	3.05440883867852e-15	4.80391120788149e-14	23.9529123841105
NFE2L3	0.617142459703282	7.77138884162803	8.49805744101613	3.08807992650986e-15	4.85223398376315e-14	23.9421288551496
KLHL8	-0.594988482041983	6.61499973851848	-8.49694922996764	3.11027751670626e-15	4.88245375286958e-14	23.9350839802408
SLCO5A1	0.647115533609058	5.79171095135849	8.4959910849967	3.12959671777166e-15	4.90810182395676e-14	23.9289934405558
CTLA4	0.987857576705808	6.136252744024	8.49406627132014	3.16876723447801e-15	4.96480400096568e-14	23.9167592117006
MRPS25	-0.420027779888796	8.3148741232419	-8.49286875554479	3.19338186991411e-15	4.99861399732658e-14	23.9091484269409
LEF1	0.786460591343242	6.66001098216314	8.49077804269755	3.23681111501298e-15	5.06178239609865e-14	23.8958622281631
TPRG1L	-0.554140940256172	9.5196327028202	-8.48763625830367	3.30317705212982e-15	5.1606657037402e-14	23.8758996735965
SLC35D2	-0.682849802539977	9.2083431545787	-8.4866697985309	3.32386220222386e-15	5.18806055772704e-14	23.8697596338638
CD79A	1.73990276124551	9.17621876137741	8.48628674541836	3.33209617999429e-15	5.19382704516707e-14	23.8673261459425
SH3BP5	0.879270381754777	7.63290952206947	8.48620458924635	3.33386481249869e-15	5.19382704516707e-14	23.8668042253112
GULP1	-0.673507997454059	5.56107607526819	-8.48167063369939	3.43292688429001e-15	5.34008447582627e-14	23.8380048772555
RAB17	-0.840515409933442	7.2445455218656	-8.48161177998045	3.43423177257546e-15	5.34008447582627e-14	23.8376310932559
TPM4	0.518029530428391	9.67491513560118	8.47748395603955	3.52698994011565e-15	5.47914559847967e-14	23.8114182278945
PALMD	0.857599146344012	5.74388109210246	8.47670207528413	3.54483765140586e-15	5.50168158394913e-14	23.8064537780858
GBP4	1.51775773147726	7.59246295410582	8.4756454099479	3.56910010034675e-15	5.53412159627212e-14	23.7997449825404
TSPAN11	1.09591435654891	8.16518313048941	8.47371228713141	3.61391400401594e-15	5.59833696181848e-14	23.7874726163211
LDB2	0.767154613752721	6.98756941352943	8.47289824790894	3.63295164746019e-15	5.62253898296306e-14	23.7823051334739
TUBB2A	0.672734839029358	8.7019070340096	8.46874427400574	3.73165805376503e-15	5.76795053571959e-14	23.7559397632183
APOL2	0.721310682073113	8.5038880885324	8.46865063578683	3.73391344572605e-15	5.76795053571959e-14	23.7553455136885
TGIF2	0.612705825085242	7.73434905073383	8.46748400808729	3.76212665778309e-15	5.80608619247555e-14	23.7479421031143
YBX2	-1.17045827647565	8.22227432872515	-8.46512856382603	3.81973529241898e-15	5.88405787768258e-14	23.7329960256514
SH3TC2	0.396920463721403	5.08920674047556	8.46512610527274	3.81979587735634e-15	5.88405787768258e-14	23.732980426399
MUT	-0.633948094437285	8.51408786821156	-8.46486077666569	3.82633984313482e-15	5.88862973802814e-14	23.7312969586573
CD160	-0.765440903613253	5.46341564528095	-8.46397088203647	3.84836911724484e-15	5.91700226458178e-14	23.7256509116898
FGR	1.40622018803631	8.08813695223128	8.46224617383933	3.89142269351512e-15	5.97761730355536e-14	23.7147091317855
COX5A	-0.487289921606585	10.463046772135	-8.46197159492308	3.89832087326827e-15	5.98263278845374e-14	23.7129672692881
OVOL2	-0.763298472872322	7.23081615600528	-8.46117087479879	3.9185064597418e-15	6.00801171997842e-14	23.7078878552064
APCDD1	0.876413191760562	8.34811991627388	8.45949733878576	3.96103027560399e-15	6.06756144636009e-14	23.6972724602222
SRPRB	0.543031429205712	9.20984863732197	8.45629599660824	4.0436534094704e-15	6.1883680942146e-14	23.6769689772767
HMGA2	-0.430523951654341	5.26734111682378	-8.45395669158435	4.1051063747314e-15	6.27658186376063e-14	23.6621351216669
SLC2A3	1.60727095328751	7.80799191722489	8.45123263025758	4.17783421363235e-15	6.38185491613023e-14	23.6448640651625
ICOS	1.19716923659667	6.50203922639666	8.45022952245919	4.20493601719147e-15	6.41730133411417e-14	23.6385048776614
IARS	0.442686807487709	10.0046366264433	8.44768898569433	4.27435789547386e-15	6.51720846896e-14	23.6224008746523
RNF5	-0.531647663969045	7.31113861356674	-8.44692545480092	4.29544304322909e-15	6.54329885225286e-14	23.6175614651092
GNB5	0.336044238828307	6.21020048601513	8.44661039697616	4.30417348235475e-15	6.55053833030829e-14	23.6155646303733
POFUT1	-0.390453476173142	6.89166818124739	-8.44586325741985	4.32494753545627e-15	6.57607673742921e-14	23.6108294134221
CYP27A1	-0.801532700436423	7.98436946577311	-8.44301525730259	4.40505102461495e-15	6.69169513121167e-14	23.59278130199
ALPI	-0.635259295336482	6.74408236430834	-8.44075450049302	4.46968307340787e-15	6.78361946265505e-14	23.5784567961883
DAPK2	-0.780812747366856	8.005608128457	-8.43964764636102	4.50166843355538e-15	6.82587238447112e-14	23.5714442992675
SLC15A3	0.723147788117298	7.65933218304572	8.43938707191637	4.50923132398098e-15	6.83104988150826e-14	23.5697934917373
FAM151A	-0.564682231738932	5.94433794317417	-8.43877103201772	4.5271613312522e-15	6.85190860677665e-14	23.5658908190437
COL5A2	1.17312575581732	8.29758556415637	8.43795882406881	4.55090890452869e-15	6.88152588896914e-14	23.5607456214316
TREH	-0.550423859029953	5.68096046047803	-8.43511685576345	4.63497919290684e-15	7.00222040088045e-14	23.5427442003178
TSHZ1	-0.614764686077458	7.26827403977018	-8.43480462456914	4.64430885848967e-15	7.00988395717226e-14	23.5407666705077
PITPNA	0.248631957432023	9.72807974070943	8.43423229036868	4.66145892274256e-15	7.02932638102579e-14	23.5371418625924
ADCY9	-0.456556861817674	7.36729602479789	-8.43208389527538	4.72639773509122e-15	7.12073115313332e-14	23.5235363714417
SLC22A23	-0.708767417105602	7.49741717055988	-8.43082302212855	4.76492642836144e-15	7.17221604166616e-14	23.5155522467956
HMGB3	-0.568310213287903	7.64400326171882	-8.42995180744876	4.79172996344537e-15	7.20597418338401e-14	23.5100358757605
SULF1	1.11190739238189	7.58034432857107	8.42937718822765	4.80949026085665e-15	7.22608358809548e-14	23.5063976495892
CLDN1	1.31007257266907	6.39460251636982	8.42789380622587	4.8556407275952e-15	7.2887726400465e-14	23.4970061300339
INPP5A	-0.330602370233169	7.73619829585036	-8.42698223533345	4.88421866328498e-15	7.3249935089539e-14	23.4912352472872
NIPAL1	-0.885798438014775	7.31353454792937	-8.42490400785588	4.94999628916659e-15	7.41688706949101e-14	23.4780797856725
SLFN13	0.71870538531893	6.75534647968909	8.42345010852477	4.99653462824323e-15	7.47981233848012e-14	23.4688773774098
PHOSPHO2	-0.651115787309895	5.86519802209559	-8.41838240966289	5.16216405543436e-15	7.7207407357709e-14	23.4368078001119
PLOD1	0.710168849729802	8.62260707839387	8.4166242639038	5.22088831968605e-15	7.80148529585029e-14	23.4256841182126
MRPS30	-0.433042376460845	8.19676540777301	-8.41638877046719	5.22880420950348e-15	7.80623018294595e-14	23.4241942544702
TEK	0.747662577963772	6.07023130468948	8.41337308514353	5.33123130116807e-15	7.95193712285639e-14	23.4051171945357
MYO9A	-0.453270514512728	6.8272419425198	-8.40961059415781	5.46181561901722e-15	8.13934097722684e-14	23.3813207214969
PDP1	0.758323090850594	8.39292531661391	8.40769366898517	5.52956005608347e-15	8.23284497681071e-14	23.3691988901226
MPST	-0.695331768351664	8.69540338518696	-8.40575454463775	5.59893623352221e-15	8.32860731322586e-14	23.3569381009356
EPHA2	1.05118780028174	8.62468999979273	8.4047805022039	5.6341094019345e-15	8.37336457776674e-14	23.3507799175862
PITPNB	0.476766741338958	9.4885059384357	8.40442408817534	5.64703434510405e-15	8.38500582153547e-14	23.3485266531898
KLK3	-0.625707515900483	6.22461622117031	-8.40421320858454	5.65469548220941e-15	8.38881716266147e-14	23.3471934863394
TMEM45A	1.12830932097814	7.60481805423714	8.39789084797247	5.88922916798897e-15	8.72888719255395e-14	23.3072317968858
ME2	-0.579131944581743	8.93201579845354	-8.39348718084612	6.05825778183784e-15	8.97134270625213e-14	23.2794065688532
MT3	-0.545349789514961	6.82049387277789	-8.39229119270394	6.10498848481943e-15	9.0279646617123e-14	23.2718508154356
PIGZ	-1.54236562913254	8.74493260683668	-8.39222821865635	6.10745893796532e-15	9.0279646617123e-14	23.2714529868268
LHFP	1.20513815600709	8.87091944187006	8.39110370059432	6.15174061910926e-15	9.08526571971947e-14	23.2643492760299
GPD1L	-0.938183243985023	9.14278211732794	-8.39036835374374	6.18086928293861e-15	9.12010524033603e-14	23.2597042656504
JAK3	0.73196373363473	6.38032093332439	8.38339491886207	6.4639860014454e-15	9.52931579998222e-14	23.215665002165
CHN1	1.4564735998168	7.03681905532983	8.3794243134761	6.63089310386799e-15	9.76662940441808e-14	23.1905977779612
NETO2	-1.1113981747264	7.24515847419795	-8.3771016518112	6.73050029177231e-15	9.90448152856252e-14	23.1759371462537
MRAS	0.487689098179044	6.54672025378338	8.3752415819853	6.81133727551015e-15	1.00144902603416e-13	23.1641978810735
PRAF2	0.694549828384393	7.40361291866396	8.37023031337215	7.03394174324788e-15	1.03325529603981e-13	23.1325773758111
CTSA	-0.507666979760288	10.9682206878906	-8.36956287604048	7.06412873753211e-15	1.03676477647898e-13	23.128366652239
PLEKHG4	-0.479943673669373	6.15131501115494	-8.3681732267124	7.1273926039632e-15	1.04511820133092e-13	23.1196001910615
OTUD7B	-0.456938496453251	6.78643240346751	-8.36798787120678	7.13587325097993e-15	1.04543082583529e-13	23.1184309507119
GARS	0.556647138609339	10.4039790689583	8.36703264077999	7.17973711058968e-15	1.05092205333405e-13	23.1124054742662
VEGFC	0.736762208459572	7.1022426580402	8.36288223249928	7.37344571594947e-15	1.07831732330853e-13	23.0862292726445
C1S	1.36090184349926	8.90517740503836	8.36215692712412	7.40782494055328e-15	1.08238379144712e-13	23.0816555243459
CDV3	0.440311270356968	10.0021162756337	8.36048909398008	7.48748340267669e-15	1.09305309567267e-13	23.0711389979595
PINK1	-0.497963244333945	8.49939024095847	-8.35472586294806	7.76933506392644e-15	1.13319433567473e-13	23.0348071580015
PALLD	0.402449432709716	8.59563176503589	8.35417873748087	7.79663255671463e-15	1.13586770509308e-13	23.0313587018822
VPS13A	-0.567751677683344	7.40027329438835	-8.35408218358329	7.80145973437954e-15	1.13586770509308e-13	23.0307501479799
SORD	0.682637155931946	8.50951652795556	8.35305183966022	7.85315619184544e-15	1.14238447889681e-13	23.0242563837381
DEF8	0.465937176148059	7.83117756066587	8.35162644336619	7.92523405837601e-15	1.15185197916397e-13	23.0152734671692
DOC2A	-0.398308804171767	5.91031934213336	-8.35023779523331	7.99608397332346e-15	1.16112446903631e-13	23.0065228914425
AVIL	-0.640260810881864	7.18703167954182	-8.34904230746171	8.05758118498443e-15	1.16902369491752e-13	22.9989901118636
SPATS2	0.576693352358909	7.58266749894725	8.34032764462895	8.52025847074546e-15	1.23506246688174e-13	22.9440955830737
RHOJ	0.981877998095999	7.18993562859838	8.33971790540641	8.55359874982371e-15	1.23880484268555e-13	22.9402558715275
LRIG2	-0.359917076876622	6.75602775355032	-8.33899638155747	8.59321838861834e-15	1.24297277259075e-13	22.9357124039156
SELL	2.08086247245366	7.92200124907272	8.33891908373983	8.59747366236028e-15	1.24297277259075e-13	22.9352256680561
CST7	1.12402077292983	8.65913894636572	8.3338064120546	8.88361357318183e-15	1.28321460271566e-13	22.9030368610181
CEBPD	0.673629927380913	8.63138453614793	8.33028200775651	9.08633753517635e-15	1.31134724094434e-13	22.8808534899467
ADAMTSL1	-0.362025828555975	5.30006206233771	-8.33000259225761	9.10260426373708e-15	1.31254452198738e-13	22.8790949932596
TPST2	0.727108481910971	9.02460175414563	8.32691953608482	9.28401743295125e-15	1.3375320653404e-13	22.8596938375708
SYVN1	0.381399973636848	8.05414325503834	8.31810299432538	9.8228070467417e-15	1.41391751432426e-13	22.8042331371564
PHKA2	-0.48613147283225	7.11342665843457	-8.31790865524041	9.8350258345759e-15	1.41443991631407e-13	22.8030109812263
GUCA2A	-2.26625087376957	10.5795691593167	-8.31624663891649	9.94013968726221e-15	1.4283096006121e-13	22.7925595232702
TPK1	0.97045214248835	7.62375461076943	8.31182556888786	1.02251986621719e-14	1.46798907035731e-13	22.7647631950509
ZNF844	-0.58549128505661	5.76954976877774	-8.31156951620846	1.02419541654313e-14	1.46911375646479e-13	22.7631535629866
PDGFRB	1.18393822876368	8.11530708280423	8.31066484495264	1.03013719257458e-14	1.47635066580728e-13	22.7574667034493
CTAGE5	-0.416578837618397	6.9794261746734	-8.31050025762901	1.03122184905128e-14	1.4766200163763e-13	22.756432124259
COQ5	-0.519413670362127	8.72476804164394	-8.30325575470278	1.08010205325534e-14	1.5452685065991e-13	22.7109043513116
DDC	-0.942338237432183	7.54646453358662	-8.30140780434755	1.09293370364045e-14	1.56226903627147e-13	22.6992942545591
TMEM161B	-0.374758074543364	7.78641336329427	-8.30050550161136	1.09925380158741e-14	1.56994035999479e-13	22.6936258505998
CD274	1.56974777282506	6.62543783189791	8.29813318000047	1.11604378428243e-14	1.59253838784911e-13	22.6787240762533
MT1E	-0.821791579433933	10.4070072808153	-8.2960535547748	1.13097105010257e-14	1.61244158286053e-13	22.6656626829793
REG1A	3.61457460294238	9.8712203672723	8.29483085891573	1.13983955212822e-14	1.62367974955843e-13	22.6579841483287
ESAM	0.737389229330032	7.28473369074938	8.29306001080329	1.15280621452336e-14	1.64073119572655e-13	22.6468642493738
CFI	1.61686440357736	6.89161808147169	8.29185721890962	1.161696635409e-14	1.6519566921658e-13	22.6393121117911
FAM49A	1.19482383963514	7.37228732548041	8.29041887182738	1.17241737892329e-14	1.66576332862207e-13	22.6302817023492
KLC4	-0.584369375440696	7.07781064598928	-8.28618384739329	1.20455566576932e-14	1.70994984036409e-13	22.603697537339
EIF4A1	0.577253690139839	9.97602746119032	8.28569775464995	1.20829985836453e-14	1.71378757688964e-13	22.6006466763246
SLC6A6	0.882949169713791	7.1319592678397	8.28450410912811	1.21754305783823e-14	1.72541149168865e-13	22.593155397875
IER2	0.558746835309735	9.9730965705903	8.28351032753986	1.22529198811481e-14	1.73489967053195e-13	22.5869188836065
VWA1	0.455793086038578	7.4498644121632	8.27818461754969	1.26765880464979e-14	1.79334514915533e-13	22.5535037707517
GBP5	1.67830188136211	7.44786074933082	8.27780793927305	1.27070970272299e-14	1.79611816950554e-13	22.5511407978631
ZNF311	-0.480028946475003	5.49750749572064	-8.27376371109965	1.30392766913946e-14	1.84149030254884e-13	22.5257741040751
SYN3	-0.318128537043817	5.93850101805373	-8.27297786226458	1.31048148916617e-14	1.84916012700079e-13	22.5208457523166
DMRTA1	-0.343070876157828	6.06818147160726	-8.26948760145416	1.33998609738903e-14	1.88917389261174e-13	22.4989599484139
LRFN5	0.650770334631024	5.84587858601365	8.26930650228115	1.34153483343063e-14	1.88973944414903e-13	22.4978244900426
PML	0.481930136119534	6.7892860238311	8.26798278310194	1.35290908155841e-14	1.90413280735234e-13	22.4895254060658
HLA-DPA1	1.07567798304989	11.0040043040831	8.26712454001462	1.36033465481596e-14	1.91294882671686e-13	22.4841450012796
FAM117B	-0.467356016464098	7.61371239397521	-8.26134906941248	1.41136520884907e-14	1.98301628789399e-13	22.4479455683156
ARPC1B	0.559057422931216	10.1965215205837	8.25984767343285	1.42493883570999e-14	2.00038088726653e-13	22.4385372812604
HTRA1	0.867255498501237	9.16658445873479	8.25795110990124	1.44227002700917e-14	2.02298641693016e-13	22.4266539993314
C9orf156	-0.272753153232978	6.30923855742991	-8.25502401161819	1.46942912819677e-14	2.05932676204393e-13	22.4083164820703
PSTK	-0.365156533010545	5.5433593786727	-8.25366436351041	1.48221635424485e-14	2.07548101235969e-13	22.3997997837511
CXCL6	1.87252972544338	6.25307689575084	8.25345651474836	1.4841808205916e-14	2.07646606394919e-13	22.3984979042563
BRWD1	-0.345034200521813	7.19131609746237	-8.25234056298879	1.49477233166856e-14	2.08950899707862e-13	22.391508330515
DNMBP	-0.650190538519658	8.39309675592627	-8.25174368415083	1.50046801274983e-14	2.09569183765491e-13	22.387770082939
AIM2	1.41621063682336	7.22302309222317	8.24883401858302	1.52854264214299e-14	2.13309421086174e-13	22.3695488799479
AP1AR	-0.521002778796094	5.94346870576952	-8.24849678214816	1.53183001422177e-14	2.13587170568923e-13	22.3674372195109
NEURL2	-0.462973658285343	6.56331629540564	-8.24275847969685	1.58885242282592e-14	2.21350531697753e-13	22.3315127866404
HLA-DMB	0.854391480693163	9.73755870301183	8.23961081309962	1.62101912813158e-14	2.25640929695204e-13	22.3118124546822
SH3PXD2B	0.682665191609485	7.28755394630069	8.23909700041636	1.6263307892526e-14	2.26189097184312e-13	22.308597021714
BRPF3	-0.445240855729002	6.89518146404116	-8.23877248481677	1.62969442570074e-14	2.26465638042312e-13	22.306566261132
RPN2	0.464454325678448	10.9886252505285	8.23711546604617	1.64697731161591e-14	2.28674328755305e-13	22.2961975827877
MYOF	0.595550604990478	9.20949321486251	8.23064891005333	1.71617828501107e-14	2.38081784492647e-13	22.2557439499402
FAM184B	-0.357491247801944	6.27678184979837	-8.22820640952047	1.7430591326505e-14	2.41607363109055e-13	22.2404684035354
CD2	0.907241200814441	7.76350323056526	8.22681400721234	1.75856936431159e-14	2.43552243247426e-13	22.2317612925073
SMAP2	0.837647971260653	8.79324300420249	8.22650690755633	1.76200856213436e-14	2.43823487333331e-13	22.229841009246
CYP2R1	-0.414352782381274	7.26840191411367	-8.22625106537349	1.76487881564783e-14	2.4401561257156e-13	22.2282412656815
DDIT4	0.941442954207073	9.51885308113961	8.22542787479708	1.77414552158391e-14	2.45091059596663e-13	22.2230941520024
ABCC13	-0.98638737929529	6.00261847197337	-8.22473708412113	1.7819589713596e-14	2.45964110489343e-13	22.2187750943862
SLC6A20	1.25999796136828	6.71829011658076	8.22392006167086	1.79124421819822e-14	2.47038681248493e-13	22.2136670370708
PBX2	0.383178186599677	7.97612669838713	8.22361270685141	1.79474961653765e-14	2.47314995276363e-13	22.211745510847
LRRC31	-1.41462282820705	7.14194100625383	-8.22346165254794	1.79647488843392e-14	2.473457524067e-13	22.2108011606444
FAM13A	-0.582697722593951	7.09074179181532	-8.2206370700668	1.82904018903274e-14	2.51619087659165e-13	22.1931443099935
ACOT9	0.56219761433918	8.92173921109874	8.21828411541916	1.85661386703049e-14	2.55199169853014e-13	22.1784380860809
HMGCL	-0.684251888430955	8.44805110153066	-8.21667019596572	1.87576463427195e-14	2.57616482339919e-13	22.1683521836996
CXCL16	0.723216447421322	9.31772676589389	8.211099836547	1.9433778338849e-14	2.66680023254856e-13	22.1335491627917
THRA	-0.481740484447194	7.64659802776915	-8.20885189001147	1.97134213476984e-14	2.70292180959659e-13	22.1195077222241
PAPSS2	-0.703657401590624	9.89055510242434	-8.20498706459541	2.02035494402884e-14	2.76781904020989e-13	22.0953714049237
ZNF415	-0.726350657512217	5.97734680387752	-8.20452106921896	2.02634552714465e-14	2.77371835373989e-13	22.0924616073159
SPINK2	-0.779977134323245	5.27997471935805	-8.20357435389153	2.03857021337903e-14	2.78813419466051e-13	22.0865503343054
LILRB1	1.08797971704193	7.83178241868031	8.20277818190953	2.0489074960718e-14	2.79994686620866e-13	22.0815793275235
SYNJ2	-0.336054253448588	7.10345511869038	-8.20246308967643	2.05301289265601e-14	2.80323078800718e-13	22.0796120765619
CHPF	0.507816615702168	7.75097640910105	8.19991538948057	2.08650800108384e-14	2.84660540628398e-13	22.06370718511
MEP1A	-1.69846420324999	9.73956316436486	-8.1972828210074	2.12168747733218e-14	2.89186481057184e-13	22.0472751926955
ANXA6	0.792704244714063	8.45317181098616	8.19717100683501	2.12319460495619e-14	2.89186481057184e-13	22.046577331059
ZFP64	-0.302915794343214	6.58753839420909	-8.19230668339183	2.18979673691313e-14	2.97932984927864e-13	22.0162226396327
RIPK2	0.845935177656902	7.57997887143545	8.19221802824181	2.19102960313138e-14	2.97932984927864e-13	22.0156694952103
SASH3	1.00036002406728	8.48282402196726	8.19149973793619	2.20104375309708e-14	2.98873719912115e-13	22.0111879956595
ANKRD22	1.02771568215489	8.81677219669029	8.19146152045171	2.2015778359956e-14	2.98873719912115e-13	22.010949557954
STON2	-0.335612450869525	5.08211931049575	-8.1905412722822	2.21447697380137e-14	3.00377202039434e-13	22.0052083342061
ALDH6A1	-0.630278645608705	7.62795618360136	-8.18780807894978	2.25323112771018e-14	3.05382361975337e-13	21.9881585435579
HCCS	-0.484256432041844	8.21266030128812	-8.18494734930122	2.29451311894017e-14	3.10721607973583e-13	21.9703163739007
FBN1	1.23750908460439	7.47415982926282	8.18219867054556	2.3348834696393e-14	3.15928727153248e-13	21.9531761415824
CRYZL1	-0.341411086840154	6.69413972858054	-8.18038381217532	2.36192337074529e-14	3.19325058670466e-13	21.9418606910955
TP53INP2	-0.737171032826398	9.91795534945602	-8.17712922043877	2.41119309176664e-14	3.25718758343898e-13	21.9215719586744
ACAD10	-0.393772951671751	6.74962290006709	-8.1761172659072	2.42671902229038e-14	3.2754739459062e-13	21.9152644210903
ACOT11	-0.614965440105403	7.42991119906948	-8.17544933454658	2.43702096917802e-14	3.28668503681036e-13	21.9111014132902
COL3A1	1.14249816333025	10.166955974497	8.170812769921	2.50973743819774e-14	3.38198415669412e-13	21.8822080836698
PCSK1	1.61119853374551	7.11347872085321	8.16785737018674	2.55720481429813e-14	3.44313096296381e-13	21.8637956438505
FCRL5	1.55585210967804	7.0432377066255	8.16655015824699	2.57848282103541e-14	3.46894416780965e-13	21.8556526996743
CTSC	0.666745854299153	9.62338962584386	8.164283025206	2.61580236954183e-14	3.51627898932615e-13	21.8415317989131
LOXL1	0.739768032283148	7.20419705842407	8.16411644327211	2.61856549512474e-14	3.51712218664103e-13	21.8404943201915
ELMO1	1.07709666691646	7.34261354539991	8.16225195770699	2.64968997924351e-14	3.55602647825614e-13	21.8288829931423
PGBD4	-0.309310976006622	6.66702695080586	-8.1606407753743	2.6768808736055e-14	3.5895926177249e-13	21.8188502708116
IL6ST	0.58874230067371	8.4174114199107	8.16046143732089	2.67992448481817e-14	3.59074991794148e-13	21.8177336095758
MRPL34	-0.587322999939986	7.925849469586	-8.15967536169555	2.69330574030479e-14	3.60574517281293e-13	21.8128392060243
RAPGEFL1	-1.13136527014222	9.61800785589094	-8.15867070501284	2.71050422904209e-14	3.62582235090464e-13	21.8065841962106
RAMP3	0.756706244514898	7.42730399928625	8.1578373673397	2.72485242989706e-14	3.64205722103206e-13	21.8013961296773
METTL7A	-0.685640855186238	8.32292409390614	-8.15752914021296	2.73017844061181e-14	3.6462164137514e-13	21.7994772870683
SHCBP1	0.84545693409562	5.97657469010328	8.15717735912325	2.73626963977102e-14	3.64951177202395e-13	21.7972873495752
ASS1	0.904541965005725	10.9151505762156	8.15713070834215	2.73707842257216e-14	3.64951177202395e-13	21.7969969389148
SEC22C	0.448521241179297	6.54803932579673	8.15622017367942	2.75291181407607e-14	3.66765362802513e-13	21.7913288497112
MRRF	-0.385253136885973	8.19054653639248	-8.15601224975126	2.75654012853366e-14	3.66951869818624e-13	21.7900345675775
KCNN3	1.03010166437155	7.13977893732395	8.15472025892636	2.77919199955925e-14	3.69668454416334e-13	21.781992590258
NAIF1	-0.239079848407828	5.97541062504917	-8.15349452572332	2.80085256003257e-14	3.72248903196581e-13	21.774363653985
ITGAX	1.12997241571304	7.26407936187032	8.15230780869873	2.82198289601174e-14	3.74754777005042e-13	21.7669781302439
PFKFB2	-0.736025349508946	7.17446736175257	-8.15086035503581	2.84796962453869e-14	3.77901013757282e-13	21.7579706824403
VIL1	-0.981975382343572	9.10449793610696	-8.14958706796789	2.87102529355992e-14	3.80378136036037e-13	21.7500477648335
UBE3B	-0.245993562497499	7.53716350762428	-8.14957427866584	2.87125780708565e-14	3.80378136036037e-13	21.749968187834
TNFSF13B	0.99448002158925	7.78530251414473	8.14569694663667	2.94261557914165e-14	3.89518092779144e-13	21.725845875082
TM4SF18	0.979707594764871	6.31236188982407	8.14436641373056	2.96750495093706e-14	3.92497221101049e-13	21.7175695371179
ABCC1	0.717643437701614	8.63211753520243	8.14209317332337	3.01051214518118e-14	3.97865999154883e-13	21.7034309123706
FNDC3B	0.462136807039595	8.38820852112226	8.14195681345076	3.01311145504224e-14	3.97890187090462e-13	21.7025828761322
UNC5CL	0.990607138062763	7.87850045278745	8.13369878895721	3.17473993127058e-14	4.18897776027506e-13	21.6512393715491
GPR176	0.682332551897932	6.04712035182649	8.13347549798229	3.17922741001271e-14	4.19154025305679e-13	21.6498514635036
CLU	1.40447052157667	8.86359143664189	8.13329036552393	3.18295277906949e-14	4.19309467303498e-13	21.648700752365
CAV1	1.15330706790501	8.94621913800843	8.13276425186913	3.19356323027697e-14	4.20370948944612e-13	21.6454307108557
NIPSNAP3A	-0.921197073781283	7.99533983392022	-8.12986737350228	3.25261672077063e-14	4.27802232755032e-13	21.6274272692182
PDZK1	-1.11506067055533	5.68973404051334	-8.12787033228919	3.29395516818131e-14	4.32893533555001e-13	21.6150180904421
COQ3	-0.609600425849862	7.01098997896391	-8.12407468989169	3.37396354087322e-14	4.43054686025194e-13	21.5914372513584
HDAC11	-0.581034717462162	7.34324486424999	-8.12302042420269	3.39652585534553e-14	4.45662081752788e-13	21.5848885483323
GRTP1	-0.588711964645395	7.70110434230582	-8.12275826254296	3.40215952445897e-14	4.46045866952754e-13	21.5832601684302
FMO5	-1.25384268389703	7.08299268292698	-8.12021312291419	3.45733597337865e-14	4.5283922319072e-13	21.5674528447966
CACNA1F	-0.289660867167259	5.58326985366331	-8.12011526859556	3.45947496674516e-14	4.5283922319072e-13	21.5668451448131
EMP3	0.932110217576023	9.35058772690801	8.11954425672411	3.47198284781823e-14	4.54115500834177e-13	21.5632990946853
TRAM2	0.571510381777278	8.58530220177987	8.11871570333177	3.49021177907428e-14	4.55790110188696e-13	21.5581539171577
CDKN2AIPNL	-0.395831296299998	5.87401955254695	-8.11871070510719	3.49032203162656e-14	4.55790110188696e-13	21.5581228798675
COL1A1	1.14366189990828	9.34294558002437	8.11808937388018	3.50405446167555e-14	4.57220798893909e-13	21.5542647013712
KIAA0895	0.650135404814087	5.23317091677586	8.11400474712957	3.5956726969206e-14	4.68803977040313e-13	21.5289049695428
ZNF57	-0.84926041391163	7.98223869418101	-8.1127926588509	3.62331336312941e-14	4.72034028090601e-13	21.5213809270977
ECH1	-0.541144625749366	10.8999305392204	-8.11094485326953	3.66585635826018e-14	4.77198866810042e-13	21.509911816688
ST5	0.543520176156326	8.90793902927097	8.11034961253648	3.67966593312141e-14	4.78618158931361e-13	21.5062175236853
SP140	1.22939646126019	7.78877190187572	8.11019717344205	3.68321079404937e-14	4.78701121906953e-13	21.5052714511988
TMEM158	0.830110180285435	8.25139213429872	8.10976123792502	3.69336683054867e-14	4.79642520494046e-13	21.5025659861322
HADH	-0.750341179705517	9.48490704450007	-8.10784203855725	3.73840935965694e-14	4.85109432036807e-13	21.49065613768
POR	-0.332940238096219	8.30989695565452	-8.10641018487768	3.77236800938254e-14	4.89130582759861e-13	21.4817715546259
C9orf24	-0.606500663930968	6.28419001085279	-8.10504935061943	3.80492532176033e-14	4.92963849515558e-13	21.4733284173795
GJB3	0.579982227745411	6.5216827205304	8.10154041414544	3.89016407083053e-14	5.03611098697848e-13	21.4515611113148
CHST13	-0.395969323586284	6.41116958640129	-8.10049469668788	3.91593026366786e-14	5.06548496872102e-13	21.4450750872804
PLVAP	0.885270789164293	8.61815493408333	8.09840377556259	3.96795773984008e-14	5.12875667990161e-13	21.432107563102
IL10RA	0.982744492287103	8.51819902321267	8.09641120343636	4.01817467124214e-14	5.18959076951721e-13	21.4197516416001
SLC35B1	0.469336493370013	9.97610631650404	8.09399448657039	4.07992592153187e-14	5.26521474528725e-13	21.4047677768709
FAM57A	0.677876634659555	8.5109585820474	8.09378814201347	4.08524170793565e-14	5.26794637467317e-13	21.4034885323045
VCP	0.47680237389593	9.67702457238699	8.09199390239644	4.13175435424534e-14	5.32375578649123e-13	21.392365776884
ABHD3	-0.708304564528957	9.49558833557767	-8.08858102987373	4.2216791374904e-14	5.43537062994953e-13	21.3712125081252
CNNM4	-0.915452140391112	9.19860871145682	-8.0839017463168	4.3481293279994e-14	5.59380044095047e-13	21.3422176588122
FTSJ1	0.403122057654398	8.01867286046677	8.08295591640172	4.37414079815477e-14	5.62287092296757e-13	21.3363579790684
ATE1	-0.317568674825601	7.76701613592855	-8.08250836601539	4.38650261186897e-14	5.63436337828754e-13	21.3335854074059
TIMP3	1.01651791394689	8.36421715450589	8.08057241727105	4.44037515735959e-14	5.69911595605927e-13	21.3215931624235
CTSE	1.47686527171866	10.2573399320216	8.07353178184368	4.64187893201096e-14	5.95310127518882e-13	21.277992855022
TFF1	1.34677610215679	10.8737925216201	8.07125130152125	4.7090675262003e-14	6.03456925711598e-13	21.2638749589851
CSRP2	0.826065854945065	8.53024368482	8.07049690013006	4.73150528521102e-14	6.0586078951454e-13	21.2592051142054
KLF7	0.8371162558851	7.07860626291766	8.06763364511963	4.81763285914879e-14	6.16409947875705e-13	21.2414833117489
MR1	0.564740112323506	6.35611682570279	8.06601073499985	4.86713775666691e-14	6.22260539122935e-13	21.2314399828602
EXOC6B	-0.417443564006445	6.75061094191521	-8.06475948917778	4.9056489911828e-14	6.26697610068326e-13	21.2236974257479
PPARGC1B	-0.485905756343283	6.61210813033181	-8.0638548834888	4.9336789559486e-14	6.29789855562834e-13	21.2181002364157
HS3ST3A1	0.739499215541248	5.96339452653362	8.06348913122604	4.94505705499071e-14	6.30753327068413e-13	21.2158372633879
COBL	-0.894427315797896	7.48518449171776	-8.06293280427119	4.96241351943656e-14	6.3247727108794e-13	21.2123952769573
GBP1	1.17671038455438	8.86087876330772	8.06216261107284	4.98654182745404e-14	6.35060976586896e-13	21.2076303133663
ACVR2B	-0.284000785278995	5.72972383721062	-8.05983283271586	5.06023742812208e-14	6.43948452309786e-13	21.1932181305886
P2RY8	1.17507304613165	8.3417109541782	8.05885760504949	5.09140502612024e-14	6.47414413630285e-13	21.1871859624848
STX12	-0.269817669246683	9.6641830343578	-8.05851788955326	5.10230666509435e-14	6.48300029738493e-13	21.1850847799474
CCL18	2.05046005994266	8.84110761014355	8.05815098840665	5.11410666087306e-14	6.49298337583629e-13	21.1828155041381
MAOA	-1.24515859902876	9.34721374765448	-8.05777221431436	5.12631684531621e-14	6.50347145545624e-13	21.1804728525393
TNFRSF1B	0.913678248760284	8.95807420649457	8.05687537988212	5.15534243115198e-14	6.53525972392453e-13	21.1749263237003
PKIA	0.671370262633639	6.11199730811634	8.05613938913355	5.17928388476249e-14	6.56055905618338e-13	21.1703747901099
TMEM116	-0.680259064922298	6.97530780694641	-8.05511131313247	5.21291109417825e-14	6.59807893834229e-13	21.1640173085417
VWF	1.05578478252527	7.54677192976916	8.05393551380742	5.25163517057978e-14	6.63878448979439e-13	21.1567468597856
EPHX2	-1.23951338714922	7.74120303544026	-8.05389016883205	5.25313426258705e-14	6.63878448979439e-13	21.1564664846382
CTGF	0.886569927101243	8.64995426125573	8.0510167760761	5.34899673864291e-14	6.75474917908227e-13	21.1387015712418
GPR116	1.24092677225385	6.4289568257845	8.05063993675784	5.36169666040647e-14	6.76559838367152e-13	21.1363719932475
SLAMF6	1.37597468198204	7.11075378436038	8.05019627186201	5.37668694303438e-14	6.77931882779074e-13	21.1336293821441
HEATR5A	-0.580575401915818	7.81291066152328	-8.04802160966084	5.45076528638979e-14	6.86746380803218e-13	21.1201874085744
ZNF789	-0.467959152791014	6.58562042103038	-8.04549727377096	5.53802279928832e-14	6.97206585901229e-13	21.1045864865852
TAF5	-0.346525486349753	7.41979116203519	-8.04510116070244	5.55183999018918e-14	6.98412139942286e-13	21.1021386639678
FPR1	1.40902422324273	6.28594797204765	8.04193622119206	5.66347175662058e-14	7.11911369589856e-13	21.0825829121509
PRR16	0.976854708820862	5.73158575531753	8.0416358833092	5.6741798095802e-14	7.12713340384112e-13	21.0807273781455
NBR2	-0.418056742986677	7.79953876663656	-8.03504003687395	5.91446264365744e-14	7.41994880188607e-13	21.0399866163747
LRPPRC	-0.486579705762702	9.02009316975514	-8.03499027747183	5.91631309702825e-14	7.41994880188607e-13	21.0396793343623
HIGD2A	-0.440687946370943	8.76590060661402	-8.03236595548885	6.014722840261e-14	7.5376286918248e-13	21.0234746643976
DENND1B	-0.507985884736819	6.89303406330162	-8.03088075109976	6.071132842081e-14	7.60253570422416e-13	21.0143050838587
CXCL10	2.30977318276631	8.11541346490647	8.03020867730943	6.09683087639069e-14	7.6289144408454e-13	21.0101560327525
SCYL3	-0.349441146988531	7.91268259875691	-8.02895621622576	6.14500875113891e-14	7.68336060022813e-13	21.0024244568038
CYTIP	1.35678123178267	8.32844478198744	8.02822343725534	6.17337077272584e-14	7.71296635162947e-13	20.9979012353402
ACO2	-0.471461775729624	8.85946517023559	-8.02684265382878	6.22716619642546e-14	7.77427943567385e-13	20.9893786843337
MOBP	-0.219083973989281	4.57849949824446	-8.02541481882615	6.28328274606649e-14	7.83839522571795e-13	20.9805665499784
RGS1	1.19464411234491	6.39457688596474	8.02278736736852	6.38785755715039e-14	7.96281986325477e-13	20.9643529811842
GBP2	0.889300870803615	9.37647907168544	8.02257996424654	6.39618536218457e-14	7.9671697699768e-13	20.9630732527273
SLC6A19	-1.08070814537269	6.11822627608911	-8.02214861629808	6.41353959767976e-14	7.98274803892612e-13	20.9604117865692
HLA-F	0.500329875358469	10.7097063993821	8.02169137147976	6.43198661835208e-14	7.99966190667702e-13	20.9575906180552
NR5A2	-0.691427724779649	7.38040555607644	-8.01687667480244	6.62944659977048e-14	8.23902620063551e-13	20.9278895448036
C14orf28	-0.399071807251956	6.39652401716335	-8.01661034063391	6.64054291975547e-14	8.24659277975968e-13	20.9262468540278
HIVEP2	0.650011799663458	7.44705650754772	8.01514170221117	6.70206200227611e-14	8.31671853741377e-13	20.9171891434498
GIPC2	-1.08686290057798	8.32570060588199	-8.01191409766841	6.83925063395445e-14	8.47894841833601e-13	20.897286299222
PLXND1	0.634983740212858	7.67952677250573	8.01182460750121	6.84309373168674e-14	8.47894841833601e-13	20.8967345247835
MBNL3	-0.50963279599123	7.82019409133553	-8.01136792100388	6.86273915016368e-14	8.49689666058235e-13	20.8939187596342
TMEM170A	-0.619971641274709	8.85404062211575	-8.01106421663791	6.87583458470398e-14	8.50671435810071e-13	20.8920462754625
CCR6	1.14860381680868	6.988887325888	8.00991075636534	6.92579639511857e-14	8.56209378666797e-13	20.8849349850835
APH1B	0.522895635009916	6.76432797061721	8.0080145271379	7.00871305579297e-14	8.65351923476342e-13	20.8732455933323
SEMA4A	0.724445246472654	6.80799665522531	8.00797936795959	7.01025970679201e-14	8.65351923476342e-13	20.8730288671004
LIMS1	0.487954737535429	8.04028699900548	8.00668629871386	7.06737705129204e-14	8.71749047967236e-13	20.86505855976
ABR	-0.485944463227076	8.55727509089847	-7.99875413397857	7.42797280691748e-14	9.15542127331663e-13	20.8161809889889
WIPF1	0.92145649616419	8.02641488186666	7.99819562448827	7.45403810080922e-14	9.18067654495328e-13	20.8127404720423
NEURL3	-0.672479822191241	6.18379298530082	-7.99637818778576	7.53948491498764e-14	9.27897594133792e-13	20.8015456421603
STEAP4	1.64934802690431	6.65139187004076	7.99539220814757	7.58624563685402e-14	9.32955241987119e-13	20.795472899046
MCOLN2	-1.08303770674017	7.66013399314937	-7.99280554510064	7.71028843210696e-14	9.47502385160488e-13	20.7795433221696
ATP8B2	0.721302033042689	7.4140006342707	7.9918058519869	7.75876443887985e-14	9.52748501230683e-13	20.7733876104463
SLC2A9	-0.336039833253531	6.17375223796797	-7.99036015297939	7.82940163199315e-14	9.60706085499488e-13	20.7644863106055
FH	-0.479659767248757	7.7965855345908	-7.99011280878135	7.84155052609763e-14	9.61480361230452e-13	20.7629634774393
RNF7	-0.358596336746503	7.84440596681629	-7.9891503634238	7.88900109713757e-14	9.66578728173843e-13	20.7570381978224
TST	-0.914551422772595	10.9151501392701	-7.98788042904634	7.95204661951114e-14	9.73578822925576e-13	20.7492204593884
KLHL29	0.325304276659057	5.48984501078185	7.98598787631342	8.04692821027862e-14	9.8446334946997e-13	20.7375711225679
NDUFC1	-0.509245931341333	8.26411624447951	-7.98585850618498	8.05345483539435e-14	9.84530369520704e-13	20.7367748579988
DIO3	-0.514261854202258	6.26202803575409	-7.98557392015036	8.06783042890406e-14	9.85556110332071e-13	20.7350232744484
SEPT6	0.981526856627052	7.93692193206727	7.98412419635353	8.14145698050042e-14	9.93812988123799e-13	20.7261009719314
PROC	-0.525828249775827	6.01783813712372	-7.98281801326343	8.20836282896637e-14	1.00116494075967e-12	20.718062841557
COQ9	-0.492484292782004	8.2943645008187	-7.98271145643895	8.21384487135672e-14	1.00116494075967e-12	20.7174071321788
NAT2	-1.15839402951182	7.17106558416589	-7.98199844589436	8.25062056928158e-14	1.00490361623047e-12	20.7130196640712
SEMA6A	-0.953213999125565	7.9485683403997	-7.97535083249404	8.60142907217886e-14	1.04685685537006e-12	20.6721242153722
GNG12	-0.482294028111864	9.83721431282706	-7.97460909273594	8.64147620376028e-14	1.0508482129482e-12	20.6675622554345
SRPR	0.429009789523603	9.44569229128365	7.97450729227168	8.64698687401962e-14	1.0508482129482e-12	20.6669361648397
ANGPTL2	1.21706118321729	7.68741399944985	7.97388070688281	8.68098190021144e-14	1.05420154093497e-12	20.6630826512005
GPR137B	0.773651366942651	9.39988223814979	7.97301420183798	8.72821164846364e-14	1.05915594115881e-12	20.6577538977993
MESP1	-0.354220564244207	6.70231001656495	-7.97195407676476	8.78634084352537e-14	1.06542470302159e-12	20.6512348660377
ERCC6	-0.366107857461009	6.5785507788588	-7.97114750245947	8.83082372046722e-14	1.07003071526809e-12	20.6462753109634
PSEN1	-0.408759982842176	8.38978151534982	-7.97071569560421	8.85472955049969e-14	1.07213846697116e-12	20.6436202804539
TMTC4	-0.328730567628872	7.32842554664099	-7.96794547547016	9.00962598617149e-14	1.09009192589483e-12	20.626589019758
TGFB1	0.672618045231242	6.80828463153245	7.96452299521298	9.20470052871272e-14	1.11287667846044e-12	20.6055521264283
TSTD1	-0.603507764195705	9.89570924415356	-7.96433640341507	9.21545521836685e-14	1.11335950903043e-12	20.6044053476913
SLC43A3	0.968952161489449	7.34556929162882	7.96363627545416	9.2559198407321e-14	1.11742838722387e-12	20.6001025459292
DDO	-0.491144124823125	5.47239156909272	-7.96337260785584	9.27120431745013e-14	1.11845363732931e-12	20.5984821678268
DHRS1	-0.550856931740842	8.1432414362816	-7.95992984833753	9.47308384124785e-14	1.14197124168249e-12	20.5773272557888
IFI44	1.12783679549573	6.53357310176556	7.9569089139024	9.65380733707653e-14	1.16290596503028e-12	20.5587684622099
TFPI	0.993961274413715	6.30632365039759	7.95538349942258	9.74635540256937e-14	1.17319615799788e-12	20.5493986979534
NDUFA5	-0.503159334404354	6.80997485530775	-7.95298220461472	9.89382568237278e-14	1.19007762974165e-12	20.5346508782247
SETMAR	-0.336087821452872	6.30326031635041	-7.94975263927482	1.00956495256116e-13	1.21346759662953e-12	20.5148199736963
MIR21	0.965945494967951	9.99088447632149	7.94880206939872	1.01558253168517e-13	1.21981017864768e-12	20.5089839079208
CAT	-0.619341299693204	8.15363534614007	-7.94286284952654	1.05399260676443e-13	1.26502159297302e-12	20.4725284359312
PRR15	-1.06546208952938	10.1190620053948	-7.94233588428175	1.05746922687491e-13	1.26826990232696e-12	20.4692945944106
CD38	1.24942797206189	7.89176163743246	7.93875694785206	1.08138313982363e-13	1.29600699879736e-12	20.4473347442238
TACSTD2	0.642115703837832	5.61510913521847	7.93759463907211	1.08926402933024e-13	1.3045026015259e-12	20.4402041454349
SYT17	-0.656441854900971	6.738114836613	-7.93609147021105	1.09954040400288e-13	1.31585260412176e-12	20.4309832654953
SLC16A4	1.46118449159175	6.16410711629933	7.93369854796325	1.11609780502807e-13	1.33469735333313e-12	20.4163063479105
WHSC1	-0.330039478517738	6.8967373861743	-7.9328552675418	1.12199132867032e-13	1.34002505388635e-12	20.4111346897224
VIPR1	-1.50866094269149	8.7171029789353	-7.93282827937405	1.12218045139326e-13	1.34002505388635e-12	20.4109691820398
GLUD1	-0.32444920239041	10.0080437454409	-7.93243732956358	1.12492361825839e-13	1.34232733491746e-12	20.4085716771525
EGR3	1.29680999212571	6.29664594318292	7.93190380284608	1.12867790940227e-13	1.34583194309393e-12	20.4052999218667
C10orf71	-0.286138921405691	5.49014654703939	-7.93117619668253	1.13381787772914e-13	1.35098256096713e-12	20.4008382039712
GAL3ST1	-0.505616379556142	6.51634679619739	-7.92717586428047	1.1624935619617e-13	1.38414905891709e-12	20.376311967003
PDIA3	0.417519462177982	10.5021239458642	7.92572540539362	1.17306721870201e-13	1.39572961635593e-12	20.3674208059995
CRBN	-0.402446792082952	8.55543548519259	-7.92470461626968	1.18056563438335e-13	1.40363713367441e-12	20.3611640101892
SLC25A37	0.759438558874271	8.54307134581556	7.92291624119	1.19381700626447e-13	1.41836830029993e-12	20.3502034597885
LCP2	1.09585666190162	7.57673522445128	7.92242932310328	1.19745035575187e-13	1.42165933728667e-12	20.3472194827674
FRS2	-0.294101795016676	6.89676243532677	-7.92223949520009	1.19886980090738e-13	1.42231909305056e-12	20.3460561888756
TMEM220	-1.02506942089786	6.39162411692412	-7.92156782635241	1.2039056092107e-13	1.4272652027986e-12	20.3419402240523
ARL4C	0.655419916793811	7.18512664412027	7.91880434146944	1.22484584865933e-13	1.4510457978326e-12	20.3250076925399
NAALADL2	-0.727945325648223	5.39803389747276	-7.91468386989161	1.25673961520015e-13	1.48735783937701e-12	20.2997666003479
CALM3	0.318254684756887	10.6792011951634	7.91461192011397	1.2573037665712e-13	1.48735783937701e-12	20.2993259160754
TOMM40L	-0.43751176475738	8.13947574827947	-7.91362327898534	1.26508103072161e-13	1.49548379992051e-12	20.293270823435
PELI2	-0.62116610527747	7.54137723562584	-7.91143848352016	1.2824372059976e-13	1.51416633016973e-12	20.2798911632133
SETX	0.390949120736814	8.13834995218569	7.91140259624766	1.28272425492608e-13	1.51416633016973e-12	20.279671406942
ADH1C	-2.24508446852641	9.73971608501347	-7.91035248646967	1.29115189482903e-13	1.52302279743192e-12	20.2732412858319
ZSWIM5	-0.82145712673659	7.36588651114273	-7.90971753222584	1.29627426305941e-13	1.52797052897633e-12	20.2693535077342
HOXB3	-0.427423624985596	6.93535869743307	-7.90934041605638	1.29932608509041e-13	1.53047229207323e-12	20.2670445343503
PLEKHJ1	-0.505455449748153	9.65355026720433	-7.90870851032421	1.30445574119622e-13	1.53541620373682e-12	20.2631756936702
TMSB10	0.194333578294298	13.0996787027989	7.90766988334073	1.31293062661505e-13	1.54428775917644e-12	20.2568170725889
ZDHHC23	-0.761971171453562	8.42196951345104	-7.90713392459796	1.3173251747079e-13	1.5483507246192e-12	20.253536037009
PACRG	-0.351563234253928	4.68519276694384	-7.90543028569607	1.33139089395555e-13	1.56376703643125e-12	20.2431075016519
TNIK	-0.535679377114439	7.0310452466152	-7.90464385585014	1.33793390709368e-13	1.5703319777699e-12	20.2382939221051
UBE2J1	0.508391274328451	9.51726626713669	7.90362456189545	1.34646168290214e-13	1.57921542253202e-12	20.2320554198472
BASP1	1.12096534070489	9.70656422833368	7.89928979264262	1.38333257741287e-13	1.62121997961734e-12	20.2055297752919
GMFG	1.08242316338442	9.40492428670679	7.89918404483275	1.38424442299264e-13	1.62121997961734e-12	20.2048827754318
EDN3	-1.09852836902755	7.64647323425489	-7.8989029739272	1.38667094193919e-13	1.62290763332712e-12	20.2031631144184
RFTN1	0.699381534486829	7.05776157305912	7.89705865843591	1.40269787356963e-13	1.64049899744823e-12	20.1918799737402
GJB1	-0.700870184683217	7.44794324221634	-7.89522551747073	1.41880927346436e-13	1.65816410973297e-12	20.1806666340535
ACSS2	-0.899309706901377	9.83556671135334	-7.89229299211384	1.44496463007795e-13	1.68753422436125e-12	20.1627313318382
DNAH1	-0.301636944409275	5.76477482388308	-7.88983209510146	1.46728119337218e-13	1.71238266557474e-12	20.1476833380817
COX6C	-0.457046742679969	10.4743058021202	-7.88961228744873	1.46929102208379e-13	1.7135138286582e-12	20.1463393750821
HOMER1	0.652453517012792	5.76556953191408	7.8883051082066	1.48129970203924e-13	1.72629597972258e-12	20.1383473566357
ETV7	0.701273424172517	6.60435845432149	7.88628730107898	1.50002760211309e-13	1.74688504412986e-12	20.1260120338178
PTPRM	0.775217867494845	7.41807025123307	7.88463691013009	1.51551939017523e-13	1.76367899632618e-12	20.1159241052677
AARS	0.528800834169187	9.65186876629407	7.88199372927893	1.54066060803586e-13	1.79167077913323e-12	20.0997702270362
IFNAR2	0.872711379117601	8.16331956835621	7.88131571947616	1.54717586931148e-13	1.79797762741187e-12	20.095627031696
RAB40B	-0.5624445055377	8.20963775370817	-7.88120238385385	1.54826761138643e-13	1.79797762741187e-12	20.0949344773863
KIRREL	0.612873125615398	6.60813569569417	7.88029881925847	1.55699879154313e-13	1.80684278367447e-12	20.0894133071032
IER3	0.827338021918063	10.6741491301941	7.87922938267379	1.56739576044391e-13	1.81762718219929e-12	20.0828790388582
SLC16A2	0.537039438224344	6.18490879672953	7.8782715980403	1.57676554183699e-13	1.82720606456226e-12	20.0770273808064
MME	1.55429312649603	6.64948573896988	7.87772400800364	1.58214735986088e-13	1.83215334562793e-12	20.073682014336
HYI	-0.450607529194915	8.66219671668114	-7.87663220857887	1.59293206448727e-13	1.84334591046465e-12	20.0670123179446
ZZEF1	-0.453501680082518	7.88529953858171	-7.87526735675582	1.60651628867298e-13	1.85776009308834e-12	20.0586752892402
ASAP1	0.871624584242383	7.81788959766558	7.86966872916211	1.66344829886831e-13	1.92224583420803e-12	20.0244851200653
AREG	1.04622160712899	7.46072822500093	7.86643546315119	1.69723154805296e-13	1.95990967053213e-12	20.004746064399
RNF128	-0.934114212579123	8.36165107035539	-7.86565865213154	1.70544876662718e-13	1.96801855921862e-12	20.0000043097263
LSM11	-0.33681932812126	6.09701960471873	-7.86414557432236	1.72156746856372e-13	1.98522769641728e-12	19.9907690315417
ZNF768	-0.638789850502405	7.86675702377323	-7.86372653279294	1.72605807130082e-13	1.98872465922987e-12	19.9882115279018
ETS1	0.71234949514436	8.15990626481285	7.8636373387376	1.72701540213682e-13	1.98872465922987e-12	19.987667166484
TWIST1	1.23492644827781	7.16379882580332	7.86326137478572	1.73105644613928e-13	1.99198508026384e-12	19.985372653487
TOX2	0.68188021979122	6.30371407255742	7.8618067883177	1.74677934299483e-13	2.00867426264636e-12	19.976495864972
GIMAP8	0.557520133015215	6.60441784433345	7.86018391544805	1.76448804835353e-13	2.02762209994679e-12	19.966593161714
EAPP	-0.739061873432115	8.59737381500826	-7.85992617343292	1.76731681108158e-13	2.02945648034034e-12	19.9650205347617
CXCR4	1.14409849081736	7.5008506854015	7.85974810174029	1.76927379824217e-13	2.03028791886089e-12	19.9639340373074
ATP1B3	-0.501295856344639	9.13869842138543	-7.8564592043026	1.80580624798092e-13	2.07076681653912e-12	19.9438694103562
GBA2	-0.46359883974454	9.01990142453213	-7.854812769836	1.82437380082996e-13	2.0906028794897e-12	19.9338267303133
PYHIN1	0.715116421787693	5.40931569014336	7.85193044015636	1.85733486482536e-13	2.1268938260834e-12	19.9162483269854
BRAP	-0.253919336993551	8.09005257732487	-7.85132738656925	1.86430527988245e-13	2.13339228935541e-12	19.9125709493267
CMTM7	0.66646521152705	7.28392770068962	7.84930055615023	1.88792263917693e-13	2.15891820134212e-12	19.9002126304728
TMEM154	1.10450249945183	7.13271528064057	7.84860995307689	1.89603720147885e-13	2.16660189547614e-12	19.8960021778341
DAZAP2	-0.27919410985956	9.73549015160326	-7.84850501007093	1.89727329402842e-13	2.16660189547614e-12	19.8953623817646
KBTBD11	-0.533421177503936	8.32544881663067	-7.84758488056855	1.90814541685347e-13	2.17750731665462e-12	19.8897529187882
RASSF5	0.824806734817847	7.46439152100104	7.84564861865015	1.93122571030244e-13	2.20231951326525e-12	19.877949914414
MMRN2	0.635304657037531	6.35798698070022	7.84549964756596	1.93301284684878e-13	2.20283201031549e-12	19.8770418881516
AMT	-0.671302425455027	7.73683993981327	-7.84107119423736	1.98689254730535e-13	2.2626666373774e-12	19.8500534256412
BACE1	0.382225815332038	7.17607493168386	7.84085239682922	1.98959276207973e-13	2.26417581293482e-12	19.8487202211233
RNF152	-0.823018431347688	5.82514319897901	-7.84055065654163	1.99332254400311e-13	2.2668537522168e-12	19.846881652286
N6AMT1	-0.432149060881021	5.90831539396123	-7.83946160386138	2.00684183423392e-13	2.28002505520008e-12	19.8402461457433
CSF2RB	1.33881582264994	8.39915774486001	7.83939482738064	2.0076737293011e-13	2.28002505520008e-12	19.8398392989173
TMEM131	-0.328875935597639	8.12833665356225	-7.83667785387615	2.0418123604753e-13	2.31719670158145e-12	19.823287318988
NBN	0.409350220688858	8.33142107658115	7.83189730597354	2.10327922634642e-13	2.38530984987924e-12	19.7941716542617
SLC10A1	-0.376659393170931	5.28594747241295	-7.83106224086782	2.11420246020446e-13	2.39604761955863e-12	19.7890867499867
PTGDS	1.1433319761419	8.87919670148024	7.82988460538372	2.12970217346267e-13	2.41195362382461e-12	19.7819163683046
GPR98	-0.24939266099622	4.23277592696485	-7.82873605982591	2.14492726025555e-13	2.42752695495726e-12	19.774923687327
CD80	0.958799941951392	5.41203833090967	7.82836085680213	2.14992423097935e-13	2.43151114777039e-12	19.7726394654066
ITPR1	0.72911295255547	6.75768441589265	7.82786765786474	2.15651019549778e-13	2.43728575080728e-12	19.769636981498
STOM	0.889455488868437	9.01858156392757	7.82637375427374	2.17658114166379e-13	2.45828269271451e-12	19.7605430759702
PLSCR3	0.460270150104987	7.44880428481992	7.82425874155534	2.20531315836618e-13	2.48902616715667e-12	19.7476699182165
PSMB10	0.517618192891568	9.51165417911717	7.8240913267536	2.20760341104544e-13	2.4899044773757e-12	19.7466510202785
RFX5	0.576073255582447	8.20820700421877	7.82179436926906	2.2392646169185e-13	2.52388572531122e-12	19.7326728063851
TDRD3	-0.412718883388171	8.23073559254552	-7.82144644853056	2.24409935324438e-13	2.52760492817204e-12	19.7305557221754
DOCK11	0.95353839098923	7.65493506705827	7.82093898137519	2.25116967728534e-13	2.53287742090595e-12	19.7274678982986
RILP	-0.499399257322097	7.53511266801713	-7.82088974983735	2.25185677063601e-13	2.53287742090595e-12	19.727168341369
PBX1	-0.582520809035188	8.14912464866522	-7.82028614948059	2.26029771764935e-13	2.54063634925132e-12	19.7234957267885
TM9SF4	0.323095462834972	9.04274980760873	7.81950426921421	2.27127832833149e-13	2.55123739649623e-12	19.7187386005555
RASIP1	0.477688975007895	6.22192772980187	7.81920899021356	2.27543889353007e-13	2.55416852486433e-12	19.716942129136
FBXL3	-0.393804869863452	9.13123431650277	-7.8189423293324	2.27920269825724e-13	2.55616899007338e-12	19.7153198022698
ARR3	-0.292935070033983	5.4728159814006	-7.81886285401309	2.28032564912722e-13	2.55616899007338e-12	19.7148362916994
CXorf56	-0.317451834632035	5.94195271994434	-7.81737482440285	2.30145216972499e-13	2.57809611420826e-12	19.705783948886
PSKH1	-0.409335457729908	6.83588771245903	-7.81679254384988	2.30977177958695e-13	2.58565682491219e-12	19.7022419400553
CAPN13	-1.39074215455714	6.26632639808329	-7.81628466004088	2.31705269336557e-13	2.59204529223171e-12	19.6991526062754
RHOH	1.44798633168092	7.04951232579817	7.8161690816261	2.31871276882496e-13	2.59214142323425e-12	19.6984495865041
TSHZ2	0.64564233038301	5.86746255427621	7.81564122323726	2.32630946934663e-13	2.5988696086656e-12	19.695238897335
PTRF	0.757420966713222	7.2616946808036	7.81059099071588	2.40024591054715e-13	2.67965080738847e-12	19.6645270648571
PWWP2A	-0.384670256419533	7.65638233710555	-7.80951990584547	2.4162230306745e-13	2.69566020637649e-12	19.6580149316657
ACLY	0.255659983380699	8.90923471543194	7.80651160395812	2.46166190416261e-13	2.74449469030777e-12	19.6397273000254
PLA2G12A	-0.52092575429785	7.97491287180944	-7.80605887270719	2.46857294994547e-13	2.75033767028092e-12	19.6369754626888
GNA11	-0.75502709978114	8.72109790199119	-7.80556847927547	2.47608056849e-13	2.75683696560681e-12	19.6339948038261
SCO1	-0.502430162857308	8.61493877536154	-7.80375106244913	2.50410153178999e-13	2.78615134621526e-12	19.6229492803846
ENPP2	1.09369930861372	9.1045373080963	7.79947212093415	2.57131875864564e-13	2.85900783245225e-12	19.5969492839479
ZNF775	-0.405471462228609	6.76145125166271	-7.79786740381657	2.59698447277392e-13	2.88559671478867e-12	19.5872006482325
MORF4L1	0.276270978131418	10.0211447112039	7.79710987241872	2.60918823803112e-13	2.89720180146044e-12	19.5825990446475
KLF2	0.501735228338529	7.88453537578528	7.79457180695456	2.65049105854598e-13	2.94108061058468e-12	19.5671834588722
TEX101	-0.451160048038504	5.5512162095666	-7.79443530914885	2.65273056487087e-13	2.94158344860125e-12	19.5663544843323
TMEM129	-0.395890512367822	8.12278614715201	-7.79404500932252	2.6591445072494e-13	2.94671148054347e-12	19.563984171505
COX5B	-0.474734615660585	11.0901055656683	-7.79136166507639	2.70365799754803e-13	2.99402395733849e-12	19.5476898694572
NPC2	0.290700264767828	11.283471538126	7.78863685677558	2.74961332655491e-13	3.0428684575524e-12	19.5311469967345
SLC39A4	-0.782025118619456	8.48440329268259	-7.78770419303149	2.76551997373347e-13	3.05841621272459e-12	19.5254853475161
C14orf93	-0.514959917018122	6.3581220964397	-7.78183640267635	2.86770365209495e-13	3.16929369389581e-12	19.489874183348
REG3A	2.49038355949942	7.19588888677933	7.77854708605093	2.92660888617994e-13	3.23222458274481e-12	19.4699181598633
OVOL1	-0.770409754193142	7.55457316307353	-7.77838730630432	2.92950050289201e-13	3.23258754709174e-12	19.4689489093325
TEAD4	0.673257682066853	7.63813542833842	7.77831203687549	2.93086367146897e-13	3.23258754709174e-12	19.4684923163228
ARV1	-0.534312299774883	7.48727502268369	-7.77663427812556	2.96141210173665e-13	3.26409458362098e-12	19.4583154823951
PROK2	2.28120873070437	6.97300623340882	7.77619069549691	2.96954129312208e-13	3.270865315976e-12	19.4556250352478
NMNAT1	-0.5702133700393	6.43824549089647	-7.77370016708941	3.0155946993473e-13	3.31937151832566e-12	19.4405209148366
C11orf54	-0.612853710097728	8.02332404294425	-7.7730992233023	3.02681235227378e-13	3.32949358750116e-12	19.4368768230327
PCDH20	-1.15690075396054	5.52325251282624	-7.77283088045529	3.03183475198598e-13	3.33279191328125e-12	19.4352496570856
MACROD1	-0.472149544870538	7.0383044114805	-7.77226582941988	3.04243740944459e-13	3.34221593204297e-12	19.4318234277918
CD2AP	-0.41129632694552	9.25665867461694	-7.76993707263637	3.08652267572956e-13	3.38838459341591e-12	19.4177043130208
VAV3	-0.754032752448453	6.9827406553671	-7.76945210816316	3.09578261298981e-13	3.39628596189895e-12	19.4147643011177
ANKMY2	-0.490751309982103	8.20214180342424	-7.76683719760902	3.14618727783858e-13	3.44722176883598e-12	19.3989136424512
TRUB2	-0.37075379398996	8.00428005742132	-7.76682633000486	3.14639844450141e-13	3.44722176883598e-12	19.3988477731536
SYTL1	0.576571786075514	7.14974289673217	7.76544820403789	3.17329047691098e-13	3.47437329011257e-12	19.3904952765884
SLC46A1	-0.584360508046188	6.69999083232878	-7.76328459807579	3.21596914780552e-13	3.51876172471186e-12	19.3773838522135
CRLS1	-0.474430631058258	7.84686234816969	-7.76160378164705	3.24951575332696e-13	3.55310597012185e-12	19.3671995444611
RNF14	-0.391121591640712	7.991416090291	-7.7590779065659	3.30058022223489e-13	3.60654641801871e-12	19.3518972383456
C14orf182	-0.278540291217097	5.79571184598176	-7.75778255399244	3.32707476285643e-13	3.63308621485125e-12	19.3440507952179
HEBP1	-0.610101008426554	8.50629908399287	-7.75672284999291	3.34890576143852e-13	3.65450173450021e-12	19.3376323135211
LYRM7	-0.59487195592184	6.67048231839947	-7.75637520300466	3.35609845851905e-13	3.65992538519425e-12	19.3355267709557
CSNK1E	0.486951494297202	8.17936416225382	7.75618557100556	3.36002831609428e-13	3.66178598816179e-12	19.3343782770131
ACOT13	-0.660604559432894	10.2134623878731	-7.75484822138353	3.38787250884045e-13	3.68968892877485e-12	19.3262791544276
RASGRP1	1.04139273487897	7.63354763261439	7.75263856035237	3.43437935589056e-13	3.7365086550935e-12	19.312898950519
SPIRE2	-0.68502925846658	7.8437361347298	-7.75259037291451	3.43540056100781e-13	3.7365086550935e-12	19.3126071841097
CYCS	-0.548647314778846	8.40861341363875	-7.74897538747636	3.51287291758916e-13	3.81824939497959e-12	19.2907220009049
PET117	-0.402765512113807	7.53795893307869	-7.74726017227253	3.55023331762942e-13	3.85631213993428e-12	19.2803400714837
IGLV6-57	1.60974625818049	9.18980439522235	7.74203672531148	3.66644610134845e-13	3.97991878384344e-12	19.2487313481817
ESPN	-0.579622236210528	7.29572157119772	-7.74072816901226	3.69614355206853e-13	4.00951224452651e-12	19.2408147458163
TMEM206	0.34536495888545	6.16541552805482	7.7398825651031	3.71546075720363e-13	4.02781384390205e-12	19.2356993493865
DNAJA1	0.4020143807825	9.41906197281719	7.73973294863606	3.71888901464858e-13	4.02887798711961e-12	19.2347942923499
P2RX4	-0.722915374734139	8.28818243038583	-7.73810948434366	3.75629017509498e-13	4.0667212566265e-12	19.2249742986307
CLDN8	-3.23464543632646	6.40750390958808	-7.73703475318693	3.78125403883264e-13	4.09105849260559e-12	19.21847411601
IL18R1	0.926119296928173	6.25261651633131	7.73528160924401	3.82232857365132e-13	4.13278296929194e-12	19.2078718555095
HES5	-0.391998576291209	5.62434882408971	-7.73434992448766	3.84433628121106e-13	4.15114573145372e-12	19.2022379791313
ANGPT2	1.02483149550935	6.37235666473412	7.73434918909435	3.84435370162562e-13	4.15114573145372e-12	19.2022335323763
MUTYH	-0.412621112460861	7.34616628896189	-7.73359327867182	3.86230147253801e-13	4.16779281443534e-12	19.197662841339
PLEK	1.80161377441052	7.56007989501309	7.73243196851513	3.89003628026454e-13	4.19497232659569e-12	19.1906413504273
EXPH5	-1.3115883652382	6.80261435821565	-7.73225901214061	3.89418369618402e-13	4.19669652650931e-12	19.1895956759374
GLOD4	-0.44791160334173	8.02335351382063	-7.7309242917972	3.92633708093908e-13	4.22858029508331e-12	19.1815265538096
MGAT1	0.39484701148219	8.8363479519712	7.73061109043913	3.93392003726653e-13	4.23397785971686e-12	19.1796331925662
IFIT3	1.10195341229408	7.10822883744497	7.72999079665539	3.94898080678631e-13	4.2474112962345e-12	19.1758835277115
SLC9A7	0.482140309103976	5.91083755548978	7.72977377237623	3.9542636195549e-13	4.25031716861688e-12	19.1745716599846
HPGDS	-1.01596540957238	6.72145377790353	-7.72595907757091	4.04827013250896e-13	4.34807264535317e-12	19.151516004761
CALCOCO2	-0.342135913713834	8.23649885487428	-7.72587002189621	4.05049094429572e-13	4.34807264535317e-12	19.1509778375663
RAB4A	-0.531131163865467	8.2612325674208	-7.72537925478136	4.06275099761367e-13	4.35839222656054e-12	19.1480121741717
CSGALNACT2	0.775722257483743	7.29162460619695	7.72464995991645	4.08103761035628e-13	4.37515926625891e-12	19.1436053050184
TNFSF8	0.754975062550185	6.07024863250556	7.72394272978486	4.09884867783085e-13	4.39139500181136e-12	19.1393319900246
CCDC3	1.26708393184708	7.63674981133132	7.7228158872757	4.1273862776566e-13	4.41909426750138e-12	19.1325236977154
EVI2B	1.28518700128028	8.73844745491113	7.71810976893947	4.2487085609232e-13	4.54603533935817e-12	19.1040957859695
GLRX	0.681025416431522	10.4599133992971	7.71587733535632	4.30748641783667e-13	4.60593369107249e-12	19.0906139165434
CD86	1.03752549493522	6.96106973204549	7.71545061580495	4.31881271198007e-13	4.61504795121193e-12	19.0880371699185
TM6SF2	-0.816052589964369	6.9805141207854	-7.71476772243927	4.3369998471274e-13	4.63147707410161e-12	19.0839136853703
PDHX	-0.457750524962332	8.73012450975877	-7.70891571807059	4.49599008705958e-13	4.79815092440766e-12	19.048586272441
TIGIT	0.856395336075187	6.18617880867147	7.70810088634475	4.51858006262513e-13	4.81913587378549e-12	19.0436684974777
C1orf210	-1.24696095331019	8.26915944508884	-7.70611482219568	4.57411182834765e-13	4.87520384966996e-12	19.0316831887051
WASL	-0.53735794218348	8.91910439613072	-7.70504317038035	4.60435566879018e-13	4.90426421720361e-12	19.0252168154521
IL26	0.676010563399272	4.71369914422412	7.70453840136507	4.61866951618729e-13	4.91633037640958e-12	19.0221712036977
SFTPC	-0.262632386652216	5.94408267632348	-7.70440482024826	4.62246486124685e-13	4.91719178747751e-12	19.0213652377186
TMEM214	0.453237403919267	10.1059459415929	7.70365792223143	4.64374282718756e-13	4.93663738768867e-12	19.0168589505985
SULF2	0.509281117647944	9.13142448725143	7.70277936494761	4.66889552433571e-13	4.96017436124104e-12	19.0115586362545
GNA13	-0.317723731655137	8.6479452153554	-7.70236901725441	4.68068969166709e-13	4.96949820455719e-12	19.0090831363673
KIAA1462	0.595209061061968	5.85798821631424	7.7001575455996	4.74476047577378e-13	5.03427646614477e-12	18.995743305705
PACSIN2	-0.426632992980064	8.78212770103523	-7.69878424426664	4.78498335252207e-13	5.07368453741023e-12	18.9874605020542
MXI1	-0.873101143164554	9.13384422837234	-7.6984439942806	4.79500098933705e-13	5.08103483213728e-12	18.9854084792363
ATP5H	-0.294845909565122	8.86904090688828	-7.69495062808935	4.89905940975745e-13	5.18796214150971e-12	18.9643432237689
GTF2E2	0.426241384762001	8.6507788950296	7.69451782104241	4.91210605511996e-13	5.19843511630208e-12	18.9617337437419
IFI35	0.608697154024012	8.94057192749341	7.69150008707459	5.00403296100161e-13	5.29231925297454e-12	18.943541543216
CORO1A	1.18451043368391	9.26306697092808	7.69138030885872	5.00771655213291e-13	5.29281569088399e-12	18.9428195522614
PLAUR	1.02163625221298	9.40300461878034	7.69085307460274	5.02396270815649e-13	5.30658075145689e-12	18.9396416016261
ARHGEF6	0.913441965600057	8.09589756144248	7.69042171135477	5.03729344612279e-13	5.31725071649384e-12	18.9370416140516
MT1X	-0.931699305661537	10.0842316293298	-7.69031168490775	5.04069926808414e-13	5.31743720996422e-12	18.9363784567966
CCL22	1.16342376355558	7.58991349925639	7.69005112500967	5.04877387034605e-13	5.32254541120284e-12	18.9348080178419
HNF1A	-0.442316870194547	7.11613371200236	-7.68947221179085	5.06675985227797e-13	5.33808921864756e-12	18.9313189174585
S100A2	0.733308362346397	6.17513599402234	7.68919921167884	5.07526352731483e-13	5.34362944400853e-12	18.929673602157
IL1R1	0.996941969476087	7.88968279041216	7.68895014909797	5.08303387889997e-13	5.34839098299334e-12	18.9281725824049
FOXN3	-0.454896735679776	8.17204651725746	-7.68662480238117	5.15615076806729e-13	5.42186045324164e-12	18.9141598036623
LAP3	0.682977050099709	9.59638619081715	7.68594045487534	5.17786633651964e-13	5.44122048267192e-12	18.9100363145751
OPLAH	-0.484037864397718	6.92817180589195	-7.68324946193483	5.26413654073529e-13	5.52835053675306e-12	18.8938239476108
ENO1	0.4310286871132	9.89863191806033	7.68032277512634	5.35957627879737e-13	5.62499315378943e-12	18.876195271486
PXDN	1.13573883293982	8.41434647330306	7.6794742252465	5.38756608703039e-13	5.65076756402098e-12	18.8710848111311
MICB	0.819648289699601	7.38569421044161	7.67896170760368	5.40454165861114e-13	5.66496419429342e-12	18.8679982879854
C15orf40	-0.394613029600611	6.98361062066769	-7.67687795854578	5.47410561446851e-13	5.73423009882016e-12	18.8554505832442
CHST15	1.15166490901032	8.35678471097775	7.67570911925869	5.51351289979579e-13	5.77155437841868e-12	18.8484130374494
PKN1	0.526896604735632	7.76858964711025	7.67561357367859	5.51674657899496e-13	5.77155437841868e-12	18.847837787429
FOSL1	0.887598854218331	6.98594797986259	7.67441744667488	5.55738772362929e-13	5.81038118380975e-12	18.8406366267808
MRM1	-0.392943442685415	6.91935040666936	-7.67409684232329	5.56833118940769e-13	5.81812878781576e-12	18.838706569733
TXNDC15	0.553685885648523	8.60880796733587	7.66720728897346	5.80871361688579e-13	6.06182126955053e-12	18.7972421700159
ZNF395	-0.381876027427182	7.14736308021283	-7.6670524416409	5.81423259278465e-13	6.06182126955053e-12	18.7963104740551
CATSPERB	1.26019265529936	6.43225131822503	7.6670046893558	5.81593559655593e-13	6.06182126955053e-12	18.796023157026
COL4A2	0.905958824741297	8.42769593517463	7.66699487511427	5.81628566581031e-13	6.06182126955053e-12	18.7959641066022
ITGAL	1.04179459735833	7.9148904914942	7.66584710076867	5.85737020112624e-13	6.10077894382959e-12	18.7890584644256
SHD	-0.605261465088168	6.99665794240562	-7.66293465634453	5.96291292464579e-13	6.20678174021127e-12	18.7715382458364
ZNF492	-0.421893715248014	5.14114917503228	-7.66123582763385	6.02534172115698e-13	6.26780177651876e-12	18.7613204593242
AXIN1	-0.392343672909169	7.31493076323249	-7.66111137502089	6.02994043767786e-13	6.26862558000261e-12	18.7605719766954
RGS11	-0.283008697714307	5.40271949790117	-7.66068212418026	6.04582855483038e-13	6.28117721213828e-12	18.7579904305531
RNLS	-0.434900558627736	7.3490316929927	-7.65916825047607	6.10219347550682e-13	6.33573896350383e-12	18.7488865426053
STK3	0.331325076226688	6.79179279935653	7.65870959139191	6.11937267740766e-13	6.34957214107574e-12	18.7461285360483
SLC39A14	-0.288261135133693	7.78342031891672	-7.65363390673016	6.31270497617673e-13	6.546052446014e-12	18.7156137597426
MESP2	-0.360434479431509	6.68954161874371	-7.65132644577158	6.40258028580121e-13	6.63507171594012e-12	18.7017452399596
ROR2	0.414574555113571	6.64059981504906	7.65031885745843	6.44222133292819e-13	6.66940207447813e-12	18.6956900881862
TTLL1	-0.352567480120866	5.97689952342313	-7.65027865449902	6.44380804062349e-13	6.66940207447813e-12	18.6954484959835
CLDN23	-0.756571375187585	9.37998299835159	-7.64953526403278	6.47321745915668e-13	6.69563265703097e-12	18.6909813602839
SLC25A13	-0.4768020761031	8.13309865389408	-7.64884400935684	6.50068333953846e-13	6.71982125249089e-12	18.6868277387054
TIE1	0.576857202108561	6.14915290078566	7.64848914195625	6.51482813024182e-13	6.73021799376989e-12	18.6846954895673
PHLDB3	-0.288674481116782	5.98844727230974	-7.64700971135244	6.5741257916433e-13	6.78721814488967e-12	18.6758068228858
PRUNE	-0.420495460700163	6.78964721378864	-7.6454809542601	6.63596094904021e-13	6.84676497166949e-12	18.6666228289598
GDE1	-0.454963412575443	8.86598782907196	-7.64387004507026	6.70174104014331e-13	6.91030492849342e-12	18.6569464452411
ASPA	-0.855712064684516	5.14484073546226	-7.64340805584156	6.72072460234919e-13	6.9255426800303e-12	18.6541715912455
CYBA	0.426667163058156	7.73925005244648	7.64283653423556	6.74428250645445e-13	6.94547217221923e-12	18.6507389839941
KDR	1.12612646393674	7.05623138206443	7.64256314373346	6.75558039935128e-13	6.95275890225734e-12	18.6490970294537
GJA4	0.71540224069984	6.89857906912279	7.63924696864229	6.8941202956234e-13	7.09091061261902e-12	18.6291831123091
BAG2	0.579903090110612	6.42336095955436	7.63727336069551	6.97790072433263e-13	7.17260244866326e-12	18.6173337787404
CES2	-0.972946336386279	10.3842968247016	-7.63708370094643	6.98600465511466e-13	7.17294506582734e-12	18.616195174123
PAPLN	0.560798129787409	7.44750327543061	7.63706168566329	6.98694594375845e-13	7.17294506582734e-12	18.6160630084742
PTGS2	2.00874429125289	6.8169332513829	7.63568599893668	7.04601431904167e-13	7.22907899013453e-12	18.6078047006429
SLPI	1.00398693988192	10.5822529424038	7.63520211102414	7.06690830625879e-13	7.24600118799274e-12	18.6049001031497
HOOK2	-0.605737820804179	7.66114282563837	-7.6344519543424	7.09942072716571e-13	7.27480778557796e-12	18.6003974029624
IDH2	0.5054404175189	9.73401609069803	7.63406706853082	7.11615933910533e-13	7.28742511424425e-12	18.5980872835671
LETMD1	-0.340153515026985	9.13417870684358	-7.63349735044167	7.14100789501437e-13	7.3059367130962e-12	18.5946679068325
HLA-C	0.286324297106438	12.3265905105888	7.63344925979839	7.1431093144379e-13	7.3059367130962e-12	18.5943792795072
PLEKHO2	0.753522457528598	7.91732145327886	7.63134655868724	7.23559117548069e-13	7.39593295385726e-12	18.581760443842
PAQR8	-0.721283946933358	9.64060470046472	-7.63115580331689	7.24403937115039e-13	7.39997495811002e-12	18.5806157718482
MTIF2	-0.421345055059946	8.25810707289521	-7.62972200212768	7.30785251470334e-13	7.46053362427898e-12	18.572012439919
NAGS	-0.616971633789775	7.42596566507337	-7.62797800811727	7.38622041640867e-13	7.53586688952921e-12	18.5615490888318
DZIP1	0.518512612169387	6.02830575232772	7.62550098641657	7.49895705135829e-13	7.64615020214965e-12	18.5466901908676
FLJ36848	-0.749175001918617	7.84184677008329	-7.62528843021449	7.50870997049956e-13	7.65135687402329e-12	18.5454152601858
CR1	1.2008059726509	6.0040502596682	7.62444546256797	7.54751225177018e-13	7.6861400278231e-12	18.5403592676363
BCAT2	-0.52521232258687	7.68101957477372	-7.62373091703255	7.58055832242211e-13	7.71502187239338e-12	18.536073783049
PREB	0.485028740180223	9.46586679671242	7.62340578891734	7.59564203757373e-13	7.72559835903191e-12	18.5341239046199
SDHB	-0.461369487735123	8.60408624688826	-7.61989715487038	7.76031776739017e-13	7.88821930096382e-12	18.5130847493426
PPAPDC2	-0.501918150999201	7.79393413046866	-7.61977967590764	7.7658921949189e-13	7.88901584045216e-12	18.5123803954455
LILRA1	0.857379570375197	5.81310317382381	7.61840052906225	7.83162996472528e-13	7.95089091424977e-12	18.5041120845422
FZD5	-0.855241995400844	8.54292577171978	-7.61736207036284	7.88149130787178e-13	7.99658147669283e-12	18.4978868476648
ZNF385C	-0.392710884210844	5.85545415222272	-7.61584460281773	7.9549168019837e-13	8.06610929669123e-12	18.4887909797459
ZC3H14	-0.335565073215429	8.2311421856848	-7.61571106172471	7.961410706778e-13	8.06772616052389e-12	18.487990569617
MNDA	1.58711886111664	6.7394639836489	7.61395535249392	8.04727702453285e-13	8.14972390916251e-12	18.4774680622308
HEXIM1	-0.370972302847372	8.39141696500722	-7.61382192661278	8.05383976546209e-13	8.15135706317543e-12	18.4766684568294
CCDC69	0.807633833574473	7.51700305566871	7.61044380162597	8.22177119904394e-13	8.31621046281675e-12	18.4564264442713
TMEM165	0.52830050508455	9.0187138379487	7.60887598662325	8.30088065616177e-13	8.39107438704824e-12	18.4470337208901
GLOD5	-0.665179961564081	5.81511346493585	-7.6083919866261	8.3254541359822e-13	8.41075173357171e-12	18.4441343194659
C6orf123	-0.598800236303417	5.71459693545571	-7.60600938841123	8.447474506697e-13	8.52878986522253e-12	18.4298629167641
CTSB	0.537704913219219	10.3526518579058	7.60588710770422	8.45378434311302e-13	8.52993056238003e-12	18.4291305433246
ATP5C1	-0.335062824169531	10.467119431614	-7.60504463058846	8.49738397565626e-13	8.56867250013054e-12	18.424084896099
UCKL1	-0.265782476338005	6.9357678148964	-7.60476624594457	8.51183964371044e-13	8.57799653690207e-12	18.4224177041685
KDM4A	-0.402979455512568	7.87533189632149	-7.60429209791349	8.53651667403652e-13	8.59760367408926e-12	18.4195782040587
CXCL13	2.29338691329209	8.18609044100511	7.60254126364929	8.62825288480648e-13	8.68468461210931e-12	18.4090939787347
OPA1	-0.364887660445008	7.99245091428008	-7.59935582785744	8.79766145916138e-13	8.84979176835738e-12	18.3900227419719
ITPRIP	0.688080249013068	7.36839975880665	7.59841233888375	8.84846629027859e-13	8.89546363870681e-12	18.3843749488102
FRAT1	-0.368420153880519	6.51262702323649	-7.59574755301949	8.99353027650218e-13	9.03578176102265e-12	18.3684255335343
PDLIM1	-0.288755950793131	11.08843978533	-7.59433691752817	9.07127032384351e-13	9.10832978187385e-12	18.3599838315688
CSF3R	1.81625386628709	6.74209213694259	7.59149947103955	9.22965852126989e-13	9.26171766421397e-12	18.3430063700729
SH2D6	-0.554313287248986	6.31017658085668	-7.59072252985536	9.27350244007383e-13	9.30004657007891e-12	18.3383582909194
IL2RA	1.21078969966822	6.58007706429188	7.59007327195472	9.31029880672936e-13	9.33126539564287e-12	18.3344742924685
ASB12	-0.480096911645671	4.81304167764938	-7.58972047449268	9.33035388542068e-13	9.34567745932009e-12	18.3323638637119
NCKIPSD	-0.283717619739267	6.20733436062	-7.58751305260938	9.45680939058622e-13	9.46658238509321e-12	18.3191603882798
RHBDF2	0.711580309179002	7.16923865694404	7.58705788972768	9.48309392072226e-13	9.48712682822195e-12	18.3164381525813
SRD5A3	0.916538404267668	8.33297318407914	7.58523312902286	9.58919610809109e-13	9.58744944213333e-12	18.3055255814405
POLR3B	-0.346098100593736	6.41245199536444	-7.58476581017008	9.61655688063566e-13	9.60897100445555e-12	18.3027311301789
S100A4	0.739521335821482	9.0433579124036	7.58131668849314	9.82089730175138e-13	9.80719926427774e-12	18.2821093141236
LYPD6B	0.87022290504598	7.25967355335609	7.58012695565479	9.89237253338912e-13	9.87258778832234e-12	18.2749973264228
GYG1	0.477163762574898	8.61117334659842	7.57985761392921	9.90862491413541e-13	9.88281807759345e-12	18.2733873444812
FTH1	-0.329348174165812	11.305554957191	-7.57949364642952	9.93062904239324e-13	9.89876927609501e-12	18.2712117924513
KITLG	-0.527709254597414	6.36517188246661	-7.57935092756948	9.93927046875482e-13	9.90138940163253e-12	18.2703587319418
MMP19	0.875825671098653	7.92437880600217	7.57697544954011	1.00841981985238e-12	1.00396911568979e-11	18.2561613674435
HLA-DOB	0.929342422816548	6.43686070980149	7.57501842452017	1.02051632899931e-12	1.01539833169979e-11	18.2444668791938
F2R	0.68565409364366	6.70697960151513	7.57341117813457	1.03055796811293e-12	1.0247704143065e-11	18.234863852374
SLC22A4	-1.04384179907953	6.46321590966993	-7.57195240015687	1.03975649973771e-12	1.03329331811592e-11	18.2261489210655
FURIN	0.412753403805215	8.48036523340507	7.57041435158559	1.04954274420955e-12	1.04238964830511e-11	18.2169614701065
EFEMP2	0.693783882949739	7.87898917588335	7.56881319931958	1.05982719030491e-12	1.05196952035871e-11	18.2073982215631
TOR3A	0.422059403241866	8.41192247891439	7.56851972640915	1.0617229803566e-12	1.05276648898391e-11	18.205645514536
TMEM109	0.474827637801397	8.86790988177179	7.56849099671493	1.06190874974329e-12	1.05276648898391e-11	18.2054739344209
ARHGAP15	0.98652779629667	7.77462539012891	7.56642959241124	1.07532217930002e-12	1.06542300400322e-11	18.1931637554887
CXorf36	0.59949626847695	5.64296233301004	7.56536787744168	1.08229586752315e-12	1.07168767591724e-11	18.1868242239522
SLAMF1	1.05415824517692	6.17658791276518	7.56386648682842	1.09223382216157e-12	1.08087826619799e-11	18.1778602567267
CHSY1	0.677647231538591	8.71844765443223	7.56371773036355	1.09322336138309e-12	1.08120775326699e-11	18.1769721709001
LOC280665	-0.574120753507217	4.99158081214492	-7.56313684401697	1.09709595115941e-12	1.08438649626302e-11	18.1735043384328
OXSM	-0.403020216655279	7.65848266639191	-7.56230416647569	1.10267080559642e-12	1.08924296075322e-11	18.1685336075854
FMNL3	0.927477206113943	6.84905877906744	7.56114197102159	1.11049863633105e-12	1.09631780842107e-11	18.161596325787
NOD2	0.843728749966657	6.67823185445416	7.56095848904087	1.11173946568507e-12	1.09688518762349e-11	18.160501156739
EGLN1	-0.338261544938657	8.21710448958638	-7.55921377699113	1.12360704364623e-12	1.1079303705223e-11	18.1500880729218
GUCY1A3	1.19009747085221	6.65476824414592	7.55852032288565	1.12835862075087e-12	1.11194981495539e-11	18.1459496708865
NDEL1	0.338544013325816	8.83154739746649	7.55837565388461	1.12935239894988e-12	1.11226351396577e-11	18.1450863416239
MEST	-0.736759850968541	8.37569526626919	-7.5574138829315	1.13598113453018e-12	1.11812321233164e-11	18.1393471043224
RAB13	0.500301939382656	9.93804558114318	7.55413575832119	1.1588647955515e-12	1.13996574601831e-11	18.1197885279467
TDO2	1.65127070598521	5.81935827476424	7.5534100544841	1.16399197540434e-12	1.14432572292438e-11	18.1154593607063
S1PR1	1.00394324815677	6.5729517952683	7.54979836112248	1.18984421724863e-12	1.16904324137429e-11	18.0939174927832
ACRBP	-0.277227753248861	6.03035208636695	-7.54968265003638	1.1906817798206e-12	1.16916856698305e-11	18.0932274354699
PLEKHB2	-0.271385499585191	9.42648142624088	-7.54704489785533	1.20993364934994e-12	1.18736456518745e-11	18.0774985431265
SPRY3	-0.367429834721822	5.20115817088103	-7.54675645671446	1.21205742562575e-12	1.18874029945081e-11	18.0757787650593
MAD2L2	0.498894883712778	7.44714949916201	7.54555494499655	1.22094378455415e-12	1.19674293453888e-11	18.0686153802831
FOS	1.57070669056684	8.53155997011254	7.54517494406373	1.22376763941192e-12	1.19879724676955e-11	18.0663499616817
TRAK2	-0.486786921496531	8.86932694393243	-7.54158535242632	1.25076291638438e-12	1.22451325470283e-11	18.044953479562
SATB2	-1.34490009052877	9.04111008046083	-7.53999379279209	1.26291958667412e-12	1.2356801446086e-11	18.035468564599
ANP32E	0.542633362787234	7.31059538963541	7.5387056207385	1.27284433030103e-12	1.24465128189235e-11	18.0277925441519
LCP1	1.26583528327588	9.23118220301427	7.5385279002934	1.27421961518633e-12	1.24525664114382e-11	18.0267335951127
OAZ2	0.481169651234355	8.63379241816112	7.53811073685291	1.27745359314142e-12	1.2476766499561e-11	18.0242479797087
GSTP1	0.460924528379165	11.6370153575831	7.53789459864031	1.27913234996973e-12	1.24857572062546e-11	18.0229601791051
ZNRF1	-0.301571108630107	7.06308108221637	-7.53742189741823	1.28281144452172e-12	1.25142512185659e-11	18.0201437927044
MMP14	0.668120061444785	7.51996013756836	7.53640696360824	1.29074616171981e-12	1.2584201921279e-11	18.0140970947544
HOXB6	-0.650410683516183	6.96348631736983	-7.53504251996968	1.30148978879632e-12	1.26814392616029e-11	18.0059688602509
PSAT1	0.846099677882987	6.0881018872366	7.53371806525369	1.31200302643282e-12	1.27763180581131e-11	17.9980796669591
MTHFD1L	0.434666298046454	6.65175053069626	7.53276226217162	1.31964206226089e-12	1.28431121981384e-11	17.9923868710395
CD5	0.611253478770408	6.83281368202168	7.52612706333996	1.37389725875468e-12	1.33632404961094e-11	17.9528790074392
MTRF1L	-0.205590158789686	7.50439843936738	-7.52439753179654	1.38839778332948e-12	1.34888352828189e-11	17.9425842203541
CD27	1.16841423096242	8.67932268646406	7.52439155467597	1.38844815718577e-12	1.34888352828189e-11	17.9425486447995
MGP	1.17077410988412	6.95338448462703	7.5242857937455	1.38933978569454e-12	1.34895390631085e-11	17.9419191631939
HR	-0.553113370036709	7.1890272287441	-7.52292277356545	1.40088161340176e-12	1.35935872291613e-11	17.9338070251842
MTL5	-0.432375666893495	5.93034083011013	-7.52221155267923	1.40694166779848e-12	1.36443512624485e-11	17.929574470222
ELMO2	0.303990513342764	7.22241816271813	7.51659974772396	1.45567492920747e-12	1.410865159462e-11	17.8961861870406
ETFA	-0.540778231882168	10.0604987259302	-7.51554722949239	1.46499901217444e-12	1.41906698432215e-11	17.8899256912951
LZIC	-0.5017777032669	7.64721240404314	-7.5139196204408	1.47953400842555e-12	1.43230373408251e-11	17.8802454998174
NONO	0.332492732917506	9.73210600542064	7.51356924694408	1.48268152437399e-12	1.43450744194281e-11	17.8781618165864
TMED3	0.391038067815774	9.38383920549408	7.51312556965077	1.48667671032697e-12	1.43752820839425e-11	17.8755233339537
IDH3B	-0.345955909016542	9.04711872855592	-7.51191297824463	1.49765007446577e-12	1.44728895400398e-11	17.8683126984561
DERL3	1.13269900912265	8.39573156055259	7.51028399641987	1.51251759925027e-12	1.4600221935662e-11	17.8586270818334
GPX7	1.09107309787739	7.59121891842861	7.51027504913957	1.51259966127645e-12	1.4600221935662e-11	17.8585738863952
SERPINA6	-0.937770207802459	5.56056829785559	-7.50916618947287	1.52280394264032e-12	1.46901069264547e-11	17.851981524575
NEU4	-0.598250106292627	7.03763008898377	-7.50699979304904	1.54293680521654e-12	1.48756091168037e-11	17.8391035671986
MAGI2	-0.42611166126262	5.65666416906061	-7.50474655530728	1.56415565441725e-12	1.50713581985306e-11	17.8257116954918
DPYSL3	0.858930623502863	7.55454040492379	7.50464061709812	1.56516034303826e-12	1.50722195139245e-11	17.8250821212517
E2F3	0.365231233108516	7.78117161376447	7.50390955894877	1.57211089460196e-12	1.51303039751084e-11	17.8207376985785
CAB39	-0.40923882378546	9.57677587784712	-7.50367686842408	1.57432959487473e-12	1.51428069151881e-11	17.8193549522133
CHI3L2	1.68635985051669	6.45401926785286	7.49867543248988	1.62277295864293e-12	1.55996510857987e-11	17.7896403552859
PTPRF	-0.853369234169451	8.68441883620305	-7.49771807470613	1.63221231500217e-12	1.56812369843294e-11	17.7839538117509
PTPN7	0.687069386256833	6.40392634703474	7.49715502504992	1.63778917868444e-12	1.57256410527095e-11	17.7806095905334
RAB8B	0.753410667261905	7.57372415886517	7.49679859467666	1.64132925498818e-12	1.57504480430596e-11	17.77849265612
SAP30L	-0.265014755478476	7.35011014126445	-7.49537221360943	1.65557191278429e-12	1.58778699404886e-11	17.7700215913169
C9orf85	-0.449034146086288	6.46779728847371	-7.49503983864548	1.65890823103404e-12	1.59006064263315e-11	17.7680478015896
NBR1	-0.381250025883563	8.21582403121809	-7.49405268033809	1.66885634426004e-12	1.59866535316638e-11	17.7621859208376
TRPS1	0.834587900069909	6.28418049488074	7.492961692451	1.67991935933057e-12	1.60832744709864e-11	17.7557080123696
OTOP2	-1.12911030139153	7.0383137603106	-7.49272121019739	1.68236766340494e-12	1.60973552081866e-11	17.7542801863495
RAB34	0.68416128216811	7.61507499047128	7.49192104583806	1.69053938475661e-12	1.61661510155558e-11	17.7495295282037
ENTPD7	0.45917199649335	8.30156460652221	7.49071235377413	1.70295761198653e-12	1.62754515360315e-11	17.7423539631452
EBF1	1.03373714786671	6.62446783889216	7.48636780209758	1.74834251209601e-12	1.66995105259193e-11	17.7165675480423
ACSL4	1.38310967932213	7.29848223615735	7.48608114253883	1.75137873510922e-12	1.67116750090226e-11	17.7148664332198
XYLB	-0.517623068927823	6.34326934188089	-7.48605595342625	1.75164578038338e-12	1.67116750090226e-11	17.7147169560867
MTHFSD	-0.238898038847734	6.37917076082156	-7.48541342017881	1.75847128425909e-12	1.67670796976806e-11	17.710904137606
ADAMTS6	0.416887401552983	4.63626708640287	7.48332753384757	1.78081081219136e-12	1.69702613682611e-11	17.6985277271665
SLAMF8	0.93947755170443	8.40894152751348	7.48261017188405	1.78855824318258e-12	1.70342328458575e-11	17.6942717953634
ERO1LB	0.621127577329236	5.98494519495942	7.48127163206232	1.80310344246589e-12	1.71628349058299e-11	17.6863312089319
ADAMTS17	-0.366566211253772	6.220267311032	-7.48117122645482	1.80419919523757e-12	1.71633438174333e-11	17.6857356088841
MARS	0.626504698276985	9.3847719902475	7.48097014246828	1.80639565552272e-12	1.71743171244183e-11	17.6845428048397
GOLIM4	-0.410960361440505	9.19805123214317	-7.47990592037076	1.81806430942922e-12	1.72752827370865e-11	17.6782302913839
ZNF326	-0.382003890464572	7.18413544151877	-7.47836148413092	1.83513079624275e-12	1.74273926307552e-11	17.669070289943
VAV1	0.83657910285411	7.89037458031081	7.47738852707191	1.8459634038409e-12	1.75201610207770e-11	17.6633002836481
ACPP	0.872294663999454	7.19877286464674	7.47646067783425	1.85635261617758e-12	1.760861666509e-11	17.6577981948869
TMEM133	-0.708366948119309	7.44782207191154	-7.47588811492392	1.8627924467186e-12	1.76595297755412e-11	17.6544031323477
KIAA1804	-0.65008677094997	7.58492525963334	-7.47376815763643	1.88682907163296e-12	1.78771083559149e-11	17.641833988257
CAMK2G	-0.429447143143406	7.52998802035967	-7.47299906264936	1.8956247810612e-12	1.79501168888642e-11	17.6372745721511
BEST4	-1.59680213997209	7.73223773807305	-7.47276343608166	1.89832760526034e-12	1.79653796987482e-11	17.6358777653544
EML1	0.756114141152323	6.24130272613567	7.46922029902242	1.93943212139705e-12	1.83438418972115e-11	17.6148769842553
TMCO1	-0.492469131037359	9.50379833349477	-7.46890048414657	1.94318531375448e-12	1.83632836413651e-11	17.6129816749188
ARHGAP27	-0.32041981082838	7.66876859591093	-7.46885514738662	1.94371794418531e-12	1.83632836413651e-11	17.612713000898
BTN2A2	0.444023540420019	6.51356871885969	7.46744860069349	1.9603143145839e-12	1.85094586113836e-11	17.60437802189
ATP2B1	-0.480598813131619	8.80427573492643	-7.46734985865641	1.96148465209744e-12	1.85098955679591e-11	17.603792926492
FBXL2	0.495022975118094	5.43953262198225	7.46412414207252	2.00009920430483e-12	1.88634785780571e-11	17.5846814650597
LYSMD2	0.464199510756946	7.10579421264901	7.46320614623097	2.01122496418989e-12	1.89575509360703e-11	17.5792434871119
TDRD7	-0.502436076167037	8.44645071376211	-7.4621000390147	2.02471177780877e-12	1.90737579205818e-11	17.5726917076017
SPR	-0.661422593975795	8.93439923089656	-7.46168693811975	2.02977160999162e-12	1.91104911959588e-11	17.5702449432304
GPR143	-0.452043202301812	6.05675017923723	-7.45975101660022	2.05365046587528e-12	1.93242641266105e-11	17.5587796942607
AGT	1.0986639998416	8.09378090493203	7.45871632080117	2.06652659229128e-12	1.94343194718792e-11	17.5526525587473
KLKB1	-0.611336891120749	6.036342322765	-7.4536371571748	2.13089898114846e-12	2.00282611430204e-11	17.5225826519527
ATP5SL	-0.357610721050584	8.61991177059945	-7.45291574128167	2.14020124558409e-12	2.00874550632871e-11	17.5183126706978
KIAA0040	0.676768591508005	8.40984426001798	7.45286182786572	2.14089803797168e-12	2.00874550632871e-11	17.5179935729123
CELF2	0.475906886018328	7.77394996289066	7.45283475002537	2.14124808422691e-12	2.00874550632871e-11	17.517833307586
PEAR1	0.635963275966126	6.2397429386783	7.45277069767441	2.14207634002139e-12	2.00874550632871e-11	17.517454202983
ACACB	-0.514937938242677	7.45735232985895	-7.45210831270425	2.15066016224774e-12	2.01564717653578e-11	17.5135338789166
SPPL3	-0.345778502138979	8.25606158286239	-7.45051266019706	2.17147789079647e-12	2.0340003656283e-11	17.5040908568358
LILRB3	1.16328446631378	7.86698418568658	7.44940700269454	2.18601947729835e-12	2.04560673087116e-11	17.4975483097612
LST1	0.807320235517885	8.54574098771573	7.44931193347237	2.18727430653667e-12	2.04560673087116e-11	17.4969857799687
CD69	1.18873049654374	7.54870168181172	7.4492876102651	2.18759546551535e-12	2.04560673087116e-11	17.4968418589002
SH3YL1	-0.414240159865622	7.42483743904096	-7.44914838180239	2.18943470791684e-12	2.04616466147937e-11	17.496018045696
CELP	-0.50261907733451	6.55353103885209	-7.44832238313785	2.20037780071183e-12	2.05522525492466e-11	17.4911308080071
IL13RA2	2.18867707328694	6.30941610786585	7.44373490411427	2.26214443879137e-12	2.11171952798058e-11	17.4639936081115
TM4SF5	-0.89117522079354	7.43752442660642	-7.44199013238665	2.28608313385676e-12	2.13285727848268e-11	17.4536750148939
METAP1	-0.429748134186896	9.17615565824142	-7.43897295516765	2.32807128130249e-12	2.17080123381699e-11	17.4358347783913
FOXD2	-0.611008708959329	6.45544597178835	-7.43732575406342	2.35131476999049e-12	2.19123374744954e-11	17.4260968639387
SLC4A4	-1.3977313244506	8.28442749031177	-7.43682924129619	2.35836585288326e-12	2.19656167983194e-11	17.4231618325171
PDE5A	-0.500387597789336	6.3721227761059	-7.43598043486583	2.37046832305291e-12	2.20658574763777e-11	17.4181445590571
SEC61B	0.376826430692132	10.3921191949968	7.43474258789016	2.38822783157299e-12	2.22186145211934e-11	17.4108282837075
CLSTN3	0.541066030159632	6.75874786525902	7.43431969189192	2.39432522101747e-12	2.22627630798953e-11	17.4083289285411
C2CD4B	0.453529316493284	7.37131741708523	7.43129037520977	2.43845418778587e-12	2.26602850509424e-11	17.390427840497
SRP72	0.329929514587555	8.92130653366388	7.43076391277147	2.44620481984018e-12	2.271948943503e-11	17.3873172654705
AIMP2	-0.286436316669013	9.37703375841944	-7.43017569317902	2.45489342348946e-12	2.27873337117254e-11	17.3838419558598
LARGE	-0.403992427956734	7.46713144420113	-7.42944647432963	2.46570704616752e-12	2.28748157347834e-11	17.3795338227142
IRAK2	0.60199268839052	6.36961276658483	7.42868796548472	2.47700491921756e-12	2.29666891918669e-11	17.3750529134928
WDR54	0.558199483035406	7.40712721152358	7.42694983554775	2.50308723444459e-12	2.31954628528976e-11	17.3647858904596
ST3GAL2	0.536308952309283	7.45689170941234	7.42661971090486	2.50807162984474e-12	2.32285801623472e-11	17.3628360259094
SH3RF3	0.689382556253386	7.99045705400042	7.42509131702088	2.53127614646752e-12	2.34303115817205e-11	17.3538093133628
SEC16A	0.39641237964986	9.01327625661671	7.4233419191126	2.55809627817282e-12	2.36652648385797e-11	17.3434786988907
SORBS3	-0.512803437991095	7.2720334055073	-7.42251119842168	2.57093018028024e-12	2.37706385618612e-11	17.3385735987872
CRYBB3	-0.438034716958867	6.64166333690646	-7.42200871968625	2.57872387053558e-12	2.38293187295787e-11	17.3356068045384
NAP1L1	0.607681940119969	9.0633462161717	7.42128391660925	2.59000703192831e-12	2.39201602887063e-11	17.3313275463059
SPOCK2	0.700064889878825	7.82848283912293	7.42065279767492	2.59987148716651e-12	2.39978048089524e-11	17.3276016036421
FAM127A	0.404990309375496	9.44641498827196	7.41868423317088	2.63087929238826e-12	2.42704141780154e-11	17.3159809777158
LGALS1	0.895000601511063	10.6956070766289	7.41812282326168	2.6397890549248e-12	2.43389733300373e-11	17.3126672558469
PPIL1	0.459559926076464	7.99754232247024	7.41720739141903	2.65438120457757e-12	2.44598182964627e-11	17.3072642384498
HSPA13	0.813004263862211	7.8698034549094	7.41682448611794	2.66050838263879e-12	2.4502567973665e-11	17.3050043906293
KTN1	-0.402538900091651	9.15896311861248	-7.41657844602865	2.66445283714837e-12	2.45251787978324e-11	17.30355233661
C17orf96	0.65249253504838	6.4532385144277	7.41444515265625	2.69889624979907e-12	2.48283377348834e-11	17.2909634834753
DUSP14	0.658455409393805	6.24151529948681	7.40653394250986	2.830509359219e-12	2.60245659510102e-11	17.2442971234341
TPBG	0.446464424175993	8.84901894165547	7.40587637160067	2.84172992867771e-12	2.61131510800981e-11	17.2404195993209
NEK3	-0.689240133644124	7.7241785025637	-7.40560061669596	2.84644837756004e-12	2.61419216024993e-11	17.2387936054317
FAM73A	-0.324317036516331	7.09278510114289	-7.40067387650701	2.93206556095729e-12	2.6913223853001e-11	17.2097490532043
PNOC	0.962896926898677	7.15006773159184	7.40005183038397	2.94305470697679e-12	2.69990428188228e-11	17.206082728861
ATOX1	0.363473576481949	9.62364982000853	7.39954021913089	2.95212336472275e-12	2.7067157821208e-11	17.2030674421776
CHRDL2	1.16607074300787	7.0096652038425	7.39590352696513	3.01738613939405e-12	2.76501377614924e-11	17.1816374172621
FHIT	-0.512103164489686	6.5409252181641	-7.3955702970814	3.02343692542397e-12	2.76901756679402e-11	17.1796740987088
UCP2	0.836871047378407	9.47407407277253	7.39528293334997	3.02866449284513e-12	2.77226337985996e-11	17.1779810558776
ZNF462	-0.434930267248442	7.7702310444604	-7.39407765697353	3.05068761571962e-12	2.7908707204475e-11	17.1708804311111
SRGN	1.28108451013985	8.6343260445911	7.39367811243147	3.05802303264801e-12	2.7960280554478e-11	17.1685267529173
NID1	0.858785460845676	7.05192046276156	7.3914266282747	3.09968576102783e-12	2.83254858084602e-11	17.1552648927139
CD180	1.40737090106914	7.55958348158121	7.39012455680706	3.1240352619651e-12	2.85321623176812e-11	17.1475964311666
C21orf33	-0.339112018097367	8.55355775110714	-7.38447478387112	3.23189524792772e-12	2.9500897476511e-11	17.1143317954018
ATP10D	0.598410940882784	7.86713242732436	7.38382295544415	3.24457346634619e-12	2.96002167702619e-11	17.1104949462601
CAMK2D	-0.497028095951494	8.26410017659104	-7.38241999963773	3.27202809926463e-12	2.98341565396404e-11	17.1022374305109
ARF3	-0.282669928895434	9.93450270935897	-7.38207674051875	3.27878022986118e-12	2.98791776674731e-11	17.1002172187459
CBFA2T2	-0.425721113836855	7.0801455694314	-7.37588701304793	3.40292375394774e-12	3.09933326638592e-11	17.0637979056097
SIRPA	0.649350053713118	7.80005496798314	7.37578716532058	3.40496389925908e-12	3.09947708839686e-11	17.0632105677321
NME1	0.467229574066954	9.43047311254714	7.37501021666858	3.42088026239607e-12	3.11224504314232e-11	17.0586404567869
THSD7A	0.548727258067579	5.15180459047631	7.37327102278263	3.45677563810699e-12	3.14316534691926e-11	17.0484113379765
PPT1	0.645836424576979	9.25941128027321	7.37263966636153	3.46989803869056e-12	3.15335601562459e-11	17.0446983532164
ATP9A	-0.650953796803686	8.70139036731234	-7.37136193440559	3.49660565589029e-12	3.17587453588227e-11	17.0371846374594
VSTM2A	-0.894315982464852	5.13490032758803	-7.37078653329003	3.50869907291364e-12	3.184770239133e-11	17.0338012392074
ITK	0.908132617221909	6.69457913579523	7.37071203729106	3.51026779864359e-12	3.184770239133e-11	17.0333632091224
GLG1	0.46276877416881	9.74644361788238	7.36999671225875	3.52536629533797e-12	3.19670742209969e-11	17.0291572938167
MIR155HG	1.45841014130896	6.62698281240666	7.36878934454979	3.5509959842443e-12	3.21817561213819e-11	17.0220588551755
NAPEPLD	-0.676771773017618	7.38495700385984	-7.36820512817982	3.56346352798411e-12	3.2276982351658e-11	17.0186243397353
G0S2	1.43121957826866	8.95624639177959	7.36773437276951	3.57354117426199e-12	3.23504686732118e-11	17.0158569616091
CREM	0.53161114103765	5.96254790851123	7.36743822082496	3.57989542717812e-12	3.23901857139243e-11	17.0141160598131
SEC11C	0.611310573441539	9.48589134729125	7.36711312946019	3.58688344841288e-12	3.24202428659377e-11	17.0122050884359
TFDP2	-0.426524603692611	7.77025212120507	-7.36700094958401	3.58929794146206e-12	3.24202428659377e-11	17.0115456777108
ZBTB7B	-0.398754306568553	7.02730874585472	-7.36697507747675	3.58985502498749e-12	3.24202428659377e-11	17.0113935982994
NUP98	0.238052238464125	8.35579554546071	7.36691761289871	3.59109266942796e-12	3.24202428659377e-11	17.0110558156214
CDHR3	-0.371474114743116	4.91029479017331	-7.36379507753631	3.65898143356531e-12	3.30150395980931e-11	16.9927035995184
PCLO	-0.557745812715243	5.70689421133904	-7.36290394399835	3.67858737240158e-12	3.31737668462962e-11	16.9874669534384
RAB11FIP1	-0.551422888290334	8.80145210032826	-7.36176387848386	3.70382136325133e-12	3.33830467370879e-11	16.9807680388606
MAP2K5	-0.331122966173585	6.52023348194127	-7.36130522767854	3.71402118295295e-12	3.34566667503754e-11	16.9780732260436
SACS	0.928977970563193	7.08246887055539	7.35925674385609	3.75991641803839e-12	3.38515820972324e-11	16.9660385400124
ERBB3	-0.73104342237721	8.08077867601497	-7.35906701271031	3.76419546863881e-12	3.38715884055056e-11	16.9649239853585
APLP2	-0.419232057213284	10.5561435652597	-7.3582144873191	3.78348207704264e-12	3.40265425246648e-11	16.9599161312222
TRIM69	0.47473538475053	6.45634202301784	7.35792278678349	3.79010356582557e-12	3.40674865821232e-11	16.9582027208945
ZNF813	-0.544338517467769	6.16828265745202	-7.35765923650943	3.79609589045199e-12	3.41027337850916e-11	16.9566546964114
TPRN	-0.761944115099036	7.32055701038058	-7.35353338376599	3.89113352224395e-12	3.49374567670617e-11	16.9324248552986
USP14	0.32441739468814	8.7960335299936	7.35333843533898	3.89568174069158e-12	3.49592322746421e-11	16.9312801854522
KIF1C	-0.349192830921535	7.99433983836108	-7.35116797774818	3.94667513017914e-12	3.53975486757407e-11	16.9185372348927
ADA	0.78165692897028	7.47177218247675	7.35037736285094	3.96541332475268e-12	3.55462499829626e-11	16.9138960237411
EDNRA	1.02039120614387	6.14504992167888	7.34913966735152	3.99492417339487e-12	3.57913037885165e-11	16.90663087909
KLHL6	1.05167123091283	7.24769627827014	7.34875555907796	4.00412661565134e-12	3.58542430559709e-11	16.9043763521976
TRAK1	-0.396422200260726	8.47651942494597	-7.34755253422535	4.03308421892913e-12	3.60939118658185e-11	16.8973156439256
APOBEC3G	0.739850228646455	6.95079494297974	7.347125482225	4.04341327772426e-12	3.61666955156357e-11	16.8948093870922
ANKRD9	-0.602445527752874	7.36251330460586	-7.34310270287479	4.1420022529969e-12	3.7028420792671e-11	16.8712050278123
SHROOM1	-0.447179273707302	7.20929679987825	-7.34095221992346	4.19567498802506e-12	3.74878893259949e-11	16.8585898724424
CHAC1	0.77279789852818	6.76942195171851	7.33950430613372	4.23219880203362e-12	3.7788184506772e-11	16.8500973737825
MAP4K4	0.672872819584261	7.74792834240091	7.33943819899992	4.23387383342409e-12	3.7788184506772e-11	16.8497096573123
ANXA3	0.898004113891059	9.24724163349837	7.3384497252684	4.25899809634548e-12	3.79918318811057e-11	16.8439125366308
TNFAIP2	0.730703962386528	7.69095966779572	7.33716380837048	4.2919028951268e-12	3.82646264071754e-11	16.8363716963182
MMP24	-0.318094014652035	6.18411356450206	-7.33587398363861	4.32515973819715e-12	3.85402626671496e-11	16.8288087362255
SCAMP3	0.271027572407942	8.72482597232314	7.33453543922574	4.35994171903441e-12	3.882918349775e-11	16.8209609491636
ERO1L	1.00708352812408	9.97741702343675	7.332321904867	4.41806699346429e-12	3.93255725304737e-11	16.807985046654
PDCD6IP	-0.470677440005852	9.29337754542658	-7.33007945528278	4.47773136334111e-12	3.98351174284917e-11	16.7948420387181
ABHD4	-0.387414996465576	7.22218423011057	-7.32903931361651	4.50567550258059e-12	4.00620726247271e-11	16.7887465829603
C1orf53	-0.464293544015868	6.80737526231735	-7.32751988196033	4.54680573746033e-12	4.04059633452559e-11	16.7798433177838
TNFRSF12A	0.717406253101228	8.0861562026379	7.32634253286042	4.57893059585854e-12	4.06694984476821e-11	16.7729452829329
HPCA	-0.400744611197635	5.92858594936254	-7.32576188482873	4.59485639841034e-12	4.0788948955592e-11	16.7695435377434
RAB20	-0.33564511155809	6.83646100819446	-7.32547100191512	4.60285517045371e-12	4.08379397046666e-11	16.76783945174
SYF2	-0.258130879958748	7.17681465692123	-7.3234637680407	4.65842645796342e-12	4.1308728316254e-11	16.756081536331
GLRX5	-0.319691807589702	9.94458353802906	-7.32321901180127	4.66524779219486e-12	4.13469512347001e-11	16.7546479429309
CD37	1.25717231003346	7.97621174597857	7.32176735752209	4.70590836690787e-12	4.16848806228466e-11	16.7461458631058
PRR5L	-0.672503447131077	6.94533695520045	-7.3212869128743	4.71944241694769e-12	4.17822893977836e-11	16.7433322078228
PLEKHO1	0.826921869534885	7.92775438607088	7.31674751713351	4.84922764261074e-12	4.29082383615642e-11	16.7167533682505
MEOX1	0.615302723973737	6.96080816170899	7.31538851652366	4.88876330703946e-12	4.32348364001175e-11	16.7087981459495
QSOX1	0.527088176116113	9.53488072331495	7.31486328518431	4.90412827696876e-12	4.33474397943342e-11	16.705723821904
GLCCI1	0.839064330076072	7.58599154454199	7.31453456531833	4.91376879367055e-12	4.34093512475177e-11	16.7037998013633
ANO5	-1.20075843305657	6.24763163917433	-7.31383093317854	4.934467443578e-12	4.3558748609029e-11	16.699681567796
TMEM209	-0.474039591973435	7.30355583529453	-7.31377995433512	4.93597041989726e-12	4.3558748609029e-11	16.6993832069719
XK	-0.933741376723244	9.01243770935968	-7.31294712752733	4.96058819310754e-12	4.37525472822185e-11	16.6945091486763
TRIM27	0.286887425189755	8.17408360346364	7.31266443299998	4.96897195943285e-12	4.38030306509533e-11	16.6928547754871
OTUD7A	-0.268629697876957	6.18701091134561	-7.31202790554199	4.98790044347851e-12	4.3946365223521e-11	16.6891298568552
ERI2	-0.45332413458577	6.16971842906687	-7.30787627451801	5.11311551912761e-12	4.50254937184355e-11	16.6648395639593
MAP3K13	-0.540986661399315	7.00757575045548	-7.3056116508216	5.18271999853483e-12	4.56140300458969e-11	16.6515932451366
ZNF527	-0.290887850799274	5.92586978849498	-7.30513633236073	5.19744747650773e-12	4.57192134592162e-11	16.6488133093535
LYZ	1.15156476897109	10.8035152431225	7.30494846371208	5.20327986362562e-12	4.57460808939258e-11	16.6477145754855
FMNL1	0.810347511288408	7.3992377438513	7.30227095382146	5.28710863231765e-12	4.6458280602121e-11	16.6320572372412
HNF4A	-0.691191649479705	8.10132413694064	-7.3016482283894	5.30679545899125e-12	4.66064004390448e-11	16.6284162069834
RAB3IP	-0.430700346809093	6.38293914248903	-7.30130556627821	5.31765920856501e-12	4.66769158781663e-11	16.6264127664361
ACSF3	-0.294563911828662	6.18720008393892	-7.2998382747141	5.36442691823907e-12	4.70623431340665e-11	16.6178346027718
DCAF4	-0.349136151290415	7.13746144815341	-7.29652227839918	5.47161974712735e-12	4.79771897635496e-11	16.5984522672716
TMEM144	-0.723790644294371	6.53036211386294	-7.29642433152368	5.47481790765874e-12	4.79796841327389e-11	16.5978798386269
PPP1R16B	0.839310523113262	7.62973787213267	7.29621097190315	5.48179091149618e-12	4.80152398614934e-11	16.5966329220159
ARHGAP25	0.721171684598609	7.4686973148018	7.29574138876706	5.49716868076916e-12	4.81243363456809e-11	16.5938886610684
MRPL17	0.359840572266062	9.32032101035459	7.29428151703284	5.54524854022315e-12	4.85194514940779e-11	16.5853577984049
RHBDD1	0.318748404078752	7.97698340261973	7.29319133160457	5.58142347558234e-12	4.88100373724984e-11	16.5789878957179
HOXB5	-0.807585931573744	6.96360516095848	-7.29217881268293	5.61522979227397e-12	4.90796119901144e-11	16.5730723097014
STC1	1.77613426633482	6.86899091975715	7.29002571624625	5.68779122957215e-12	4.96874579190263e-11	16.5604946112248
GALNT12	-1.15697481290305	8.86430155364768	-7.28929812853271	5.71252020274271e-12	4.98770255453681e-11	16.5562447844416
FAM81A	-0.332234468710647	5.45370215959036	-7.28672313773342	5.80089320066365e-12	5.06217850213717e-11	16.5412063678852
SH3BGRL2	-0.98015702381084	9.81600224288633	-7.28411873363595	5.89164776048829e-12	5.13865273686232e-11	16.5259994387909
NCF4	0.897872199709374	8.59316660834086	7.28139736326368	5.98797512971697e-12	5.21990399476174e-11	16.5101130634904
PTK6	-0.749606144505863	8.71956236909122	-7.27990476138928	6.04146646695616e-12	5.26374752970196e-11	16.5014013185518
ZNF518A	-0.405544273405737	7.89429698672662	-7.27833938044911	6.09807262122158e-12	5.30932816886899e-11	16.4922659508599
SLC1A4	0.649011584319769	8.24200192451324	7.27828000196191	6.10023009382409e-12	5.30932816886899e-11	16.4919194488222
RSPH3	-0.368133696565039	7.24373112312839	-7.27670184373315	6.15784813187452e-12	5.35664475370194e-11	16.4827107632746
S100B	0.549322840463629	5.5861057095165	7.27357988469721	6.27341630474725e-12	5.45429494668812e-11	16.4644974313472
OCEL1	-0.508492488764777	7.56894540656572	-7.27148742751626	6.35206979197239e-12	5.51976428835933e-11	16.4522928037175
DSCR3	-0.411010481462641	8.31473278766594	-7.27119017621042	6.36332183404192e-12	5.52642247503151e-11	16.4505592052698
WFS1	0.555299329583893	7.94561136910918	7.27110778656916	6.36644406093081e-12	5.52642247503151e-11	16.4500787084881
MAGI3	-0.635476232653287	7.56351101133216	-7.27087594393022	6.37523805280233e-12	5.53090048826679e-11	16.4487266188061
ADAM19	0.793640217426199	7.71961636661683	7.27079475917338	6.37832029344667e-12	5.53090048826679e-11	16.4482531612862
DOCK8	0.90006033003868	7.50185725376162	7.27068096880546	6.38264290571483e-12	5.53173582781084e-11	16.4475895580443
LRRC8D	-0.293386324524947	9.11281899239755	-7.26934845815525	6.43347728429433e-12	5.57286009681614e-11	16.4398190839218
HPGD	-1.15346368769542	9.56019784614479	-7.26902399610396	6.44591564884547e-12	5.58069889534902e-11	16.437927129132
WWTR1	0.739716521497887	7.47439394130664	7.26866291956042	6.45978554045105e-12	5.58976818153481e-11	16.4358217335206
VSIG1	1.84859191883429	5.96076022868128	7.26823939927271	6.47609159012349e-12	5.60093488521867e-11	16.4333523164068
ACBD3	0.298441308242895	9.31758785988871	7.26580375167899	6.5706584583904e-12	5.67973925639447e-11	16.4191524938749
BTN3A2	0.585888356388546	8.64962839794005	7.2653051834641	6.59018329367219e-12	5.69362792743441e-11	16.416246197464
APBA2	0.626413748690892	6.32067366474697	7.26474655606724	6.6121281676849e-12	5.70959174290862e-11	16.412989942563
AGXT	-0.288872613592662	5.77033284173364	-7.26403610785663	6.64014129041655e-12	5.73077602878875e-11	16.4088489391309
SLC25A5	-0.396532488458448	11.8537657453483	-7.26243732928423	6.70361045927433e-12	5.78252244279048e-11	16.3995310051936
SAMSN1	0.999652876457299	5.83441581268485	7.26229636398284	6.70923520691748e-12	5.78434430116807e-11	16.3987094968297
SIK2	-0.258173752710571	7.42615910710248	-7.26159187589156	6.73741530639389e-12	5.80560009682827e-11	16.394604072144
LAMB1	0.602715186406773	9.85721759467564	7.26058343098407	6.7779572750138e-12	5.8374802535383e-11	16.3887277507387
ARHGAP18	-0.400976413225996	8.48458364385586	-7.25965194520533	6.81561910573074e-12	5.86684787318704e-11	16.3833003186485
CLIC2	0.855889143173933	6.36206175284624	7.25673517032874	6.93489074703723e-12	5.96639738408892e-11	16.3663080552133
H2AFJ	-0.339173911079843	7.77424455973814	-7.25629473023748	6.95307912449016e-12	5.97892187691799e-11	16.3637425423025
CCDC115	-0.480961202750478	7.46182846546364	-7.25339844816508	7.07386168344788e-12	6.07960753347267e-11	16.3468743868763
GNL3	0.438992759101954	9.45465704090818	7.2530839907659	7.08709931383133e-12	6.08780721965887e-11	16.3450432104015
ST8SIA4	0.926406856780932	6.13564904396177	7.25070918155283	7.18786344887181e-12	6.17114428636976e-11	16.3312155659102
MEI1	0.547750643519105	6.03415358004134	7.24967395999601	7.23222949143808e-12	6.20472367936536e-11	16.3251887107356
IL21R	0.842868512632274	6.21928643776937	7.24962089077872	7.23451112186889e-12	6.20472367936536e-11	16.3248797663357
CTHRC1	1.13178515767064	7.46436732666182	7.24431299417818	7.4663404439913e-12	6.40022009844897e-11	16.2939865950382
PANX1	0.66412557459281	8.144144094734	7.24421445438908	7.47071287161954e-12	6.40063625686571e-11	16.293413200998
ZNF267	0.571604737719997	7.83658134760067	7.24276902336446	7.53514089747006e-12	6.45247868739675e-11	16.2850029148167
TRIM8	0.336510681750871	8.67939321677052	7.24229595622704	7.55634602009558e-12	6.4672739039976e-11	16.2822505803842
IMMT	-0.255756330267593	8.39257157546353	-7.23932919469778	7.69067920865929e-12	6.57882672877883e-11	16.2649922682601
CLCF1	0.476694898166992	7.56040808189085	7.23799908431153	7.7516681703493e-12	6.62755554315379e-11	16.2572561170102
SPON2	0.936947086396873	7.78882128435401	7.23739902943619	7.77933817344058e-12	6.64776137530078e-11	16.2537663776101
CLCA2	-0.355264758005383	4.08263553670126	-7.23651865294151	7.82011094119968e-12	6.67913728572278e-11	16.248646690363
CTH	-0.602604587668553	6.26065819235008	-7.23626162200382	7.83205449420395e-12	6.68587046946897e-11	16.2471520399767
PDLIM2	-0.307702933843827	7.1888225246312	-7.23614022905285	7.83770156107313e-12	6.68722443555395e-11	16.2464461438899
CTDSP2	-0.322812188451593	9.98106216608798	-7.23301570331752	7.98444138666207e-12	6.80889675371125e-11	16.2282796088799
GPR39	-0.674118837754593	7.95235281416149	-7.23254991880909	8.00654732377492e-12	6.82421401555909e-11	16.2255718661127
FOXO4	-0.502219230623152	7.95529275259238	-7.23222318755832	8.02208987314638e-12	6.83392415629082e-11	16.2236725443367
MFNG	0.475038244554552	6.7535944557526	7.23183387514109	8.0406482654426e-12	6.84318939262861e-11	16.221409500154
TMEM163	1.23487080255852	6.60386538089838	7.23182069313708	8.04127738794945e-12	6.84318939262861e-11	16.221332875442
SLC29A1	0.373830265302709	7.50871588786317	7.23131746634148	8.065330668052e-12	6.86011364208741e-11	16.2184077686358
ZBTB3	-0.441394600549986	7.18126697431652	-7.23024403793973	8.11687593666205e-12	6.90039215534404e-11	16.2121686648566
NR4A2	1.38750157192705	7.38323174217259	7.22943361230956	8.15600717794719e-12	6.93008102163345e-11	16.2074585898351
CABLES1	-0.468613984232411	6.55794648593595	-7.22919076979801	8.16776897807482e-12	6.93649570716648e-11	16.2060472873812
INPP5D	0.696139017182023	7.52982665623726	7.22900360798749	8.17684536363967e-12	6.94062436098219e-11	16.2049595983524
AEBP1	0.962480022612315	9.26453261129445	7.2280774020953	8.22190825363921e-12	6.97527888782467e-11	16.1995772144773
PARP1	0.466727780582653	8.67935646361375	7.2270307099182	8.27312811340248e-12	7.01511846773423e-11	16.1934951644984
SCARA3	0.532190198122927	6.83931414932969	7.22623883919688	8.3120873307478e-12	7.04452609755141e-11	16.188894170997
ENTPD2	-0.354579261496776	6.83706157100843	-7.22458770330083	8.39390457068385e-12	7.11020712785241e-11	16.1793015917216
TNFSF9	0.536385291211702	6.85799756966891	7.22361066444882	8.44269251407977e-12	7.1478569475245e-11	16.1736259333449
TET3	-0.386159455729732	6.68920054894058	-7.22029310537883	8.61045005000879e-12	7.28613982392059e-11	16.1543575920075
TRMT112	0.449762160768442	10.851380453769	7.21980655946738	8.63532791781651e-12	7.30343835761091e-11	16.1515321935226
AMOTL2	0.407605097820092	7.06353193153868	7.21890449641325	8.68163958282359e-12	7.33883773153779e-11	16.1462941718438
MYH10	0.731066138546735	7.16806695358068	7.21854766250226	8.70002689157907e-12	7.350607635897e-11	16.1442222498162
RTN4RL1	-0.300262832282589	5.76323145484901	-7.2183450948505	8.71048209717524e-12	7.35566711252229e-11	16.1430460879036
ENG	0.845536751297542	8.3485653923665	7.21732793299899	8.76316894976376e-12	7.39636612484673e-11	16.1371404789492
AP2B1	0.390594877217211	9.62041464351747	7.21664566914214	8.79868481584316e-12	7.42152628124061e-11	16.1331795616124
PAK1	-0.352693075100627	8.64279608812935	-7.21658226908979	8.80199236488912e-12	7.42152628124061e-11	16.1328115010084
RNF157	-0.778319148259748	6.68477108375745	-7.21611716381407	8.82629420719385e-12	7.43820812230609e-11	16.1301114543103
ELAC1	-0.31070235143863	6.5170685070368	-7.2158900992627	8.83818240727156e-12	7.44441686447779e-11	16.1287933292019
TUSC1	-0.407314426546032	7.72061270664011	-7.21571432798413	8.84739594005151e-12	7.44836753296668e-11	16.1277729824064
STOX2	-0.286032687058626	5.99694472518089	-7.21483499911516	8.89363082463007e-12	7.48346544656021e-11	16.1226687335765
CXCR2	1.72096380302803	6.69700931696297	7.21229475818717	9.02853904848094e-12	7.59310278403144e-11	16.1079255062386
BMP7	0.468957463027046	6.10680427866209	7.20930058935473	9.19014846986345e-12	7.72507273370299e-11	16.0905518128865
NCDN	0.223367700274323	6.56472893280063	7.20695198058164	9.31890803036087e-12	7.82930910897716e-11	16.0769270733168
DERA	-0.524969884323873	9.11729802693865	-7.20624081036293	9.35824689200426e-12	7.85835041155707e-11	16.0728019708218
GSTM4	-0.736018473331796	8.30623431803685	-7.20614533436335	9.36354066830993e-12	7.85878818476349e-11	16.0722481866526
FSIP1	-0.28996928233448	4.38545924359192	-7.20594237135657	9.37480400121622e-12	7.86423318838653e-11	16.0710709664333
INSC	0.894241331940902	7.28395216183077	7.20399125325173	9.48376440559631e-12	7.94990825676888e-11	16.0597551813335
MSTO1	0.509635375601114	8.38268272761376	7.20388575602617	9.48969137673812e-12	7.94990825676888e-11	16.0591433886692
TRIM45	-0.346598203846541	5.98703470095187	-7.20385501777218	9.49141897905364e-12	7.94990825676888e-11	16.0589651344122
CYP3A4	-0.93750644749971	5.34639106825536	-7.20179037763634	9.60817234244271e-12	8.04360823401139e-11	16.0469931416187
TRIM47	0.423945374966459	8.01225297994696	7.200800337301	9.66465955911416e-12	8.08678602438684e-11	16.041253052563
FAR2	-0.69052658696117	8.72530698120739	-7.19903610266328	9.76613191442666e-12	8.1661861734971e-11	16.0310255107149
CLEC4E	1.14918969644802	5.2589126296818	7.19897836779472	9.7694703114042e-12	8.1661861734971e-11	16.0306908386415
IQSEC1	0.528325953732945	7.98195628859289	7.19689612205499	9.89062709018911e-12	8.26326515952024e-11	16.0186217698085
C11orf71	-0.51018327456533	6.84351315932545	-7.19447498002723	1.0033367196078e-11	8.37826864187707e-11	16.0045910851097
IL27RA	0.691139589710005	6.41896794518512	7.19258913612534	1.01459544330812e-11	8.46798943991626e-11	15.993664492862
HARS2	-0.309816900337488	8.71825215774014	-7.19157991196042	1.0206717324427e-11	8.51223631329612e-11	15.9878177620269
IHH	-0.856557116851951	7.63431823845288	-7.19153702238379	1.02093075355316e-11	8.51223631329612e-11	15.9875693012959
SH3GL2	-0.514276045893727	5.25451124864075	-7.1913797027553	1.02188140217757e-11	8.51585073363263e-11	15.9866579512753
ZNF823	-0.59841955308672	7.31023008743599	-7.1900083989932	1.03020495690804e-11	8.58087254699276e-11	15.9787145284327
CSTF2	-0.35429876139528	7.63408411733251	-7.18612280813894	1.05415467219048e-11	8.77591758693666e-11	15.956211872808
ZNF521	0.792152541724847	6.89976580677724	7.18512438099068	1.06039686897451e-11	8.8234235681674e-11	15.9504308773998
UCK1	-0.263497956812427	7.80143598725191	-7.18375658455944	1.0690075952393e-11	8.89057983374019e-11	15.9425119956656
RRM2	0.771442571348476	8.54051111231718	7.18228908671579	1.0783226696546e-11	8.96352317072298e-11	15.9340169190886
ZNF821	-0.273193353358132	6.37339396935917	-7.18063109154961	1.08894328849217e-11	9.04723972331009e-11	15.9244203693738
SIAE	-0.498076415684517	7.13339157059296	-7.18024289158436	1.09144484883911e-11	9.06345049209962e-11	15.9221736471267
DGKQ	-0.37955185350656	7.29088731430438	-7.18013177292516	1.09216194022988e-11	9.06483400693823e-11	15.9215305573285
NCALD	0.389807806909169	5.89560547202219	7.17973423609511	1.09473120515863e-11	9.08158123695072e-11	15.9192298967122
SH3BGR	-0.431896826136675	5.91268763033846	-7.17855766036614	1.10237035006415e-11	9.14034871828119e-11	15.9124211707448
PPT2	-0.350566642361248	7.05746256531471	-7.17819985581936	1.10470387331977e-11	9.15508740913769e-11	15.9103507274556
PPID	-0.422366453546774	7.7423490562477	-7.17681727351313	1.11376664695054e-11	9.22555099362908e-11	15.902350982147
MINPP1	-0.603987470231125	7.91124872262005	-7.17545936972341	1.1227390206047e-11	9.29519530030042e-11	15.8944949498414
VTA1	-0.403449220629231	8.85742978578814	-7.17347186465789	1.13600016909717e-11	9.40025868569004e-11	15.882998060925
MACF1	0.396078629587847	8.30574526438855	7.17166473296557	1.1481918409212e-11	9.49637119259136e-11	15.8725462548937
WDR37	-0.209989488805905	7.0798272030836	-7.16928001615691	1.16447783838559e-11	9.62623321520862e-11	15.858756378611
HGF	1.13618076081587	5.89736266580708	7.16914305328833	1.16542008891555e-11	9.62918846170217e-11	15.8579644619702
KIAA2018	-0.288993336021109	7.28509316630459	-7.16870011373765	1.16847248949895e-11	9.64956694311894e-11	15.8554034577687
SEC24C	0.434768623736156	8.86855106449868	7.16798233299274	1.17343563482819e-11	9.68569654070971e-11	15.8512535731361
AGAP1	-0.493765136930139	7.8262812023571	-7.16747480037879	1.17695754703269e-11	9.70951024300016e-11	15.8483194025583
FGF9	-0.70895608813789	4.93962694717784	-7.16739676694738	1.17749996691998e-11	9.70951024300016e-11	15.8478682834716
SLC37A2	-1.14687527016746	6.46644624784162	-7.16174857601952	1.21742301469332e-11	1.00321653468946e-10	15.8152235470782
ROGDI	-0.517805064660243	7.77920364909654	-7.16168947623939	1.21784772748177e-11	1.00321653468946e-10	15.8148820529437
[truncated: 14,468 more rows]
